# Supplementary material for: Clinical associations of ESR2 (estrogen receptor beta) expression across thousands of primary breast tumors
Source: Sci Rep. 2022 Mar 18;12:4696. doi: 10.1038/s41598-022-08210-3 (PMC8933558; doi:10.1038/s41598-022-08210-3)
Supplement: Supplementary file 3 — Supplementary Information 3. [file 41598_2022_8210_MOESM3_ESM.xlsx]

## Sheet: S1 - Pairwise tests
Supplementary Table S1
Pairwise Wilcoxon rank sum tests for ESR1 and ESR2 in SCAN-B cohort - for multiple pairwise-comparison between groups
ESR2 in SCAN-B
	LumA	LumB	Her2	Basal
LumB	1.002700e-21	NA	NA	NA
Her2	5.864847e-02	3.328624e-12	NA	NA
Basal	1.586727e-09	2.022388e-31	9.026693e-03	NA
Normal	2.392520e-13	7.187142e-26	1.905924e-06	0.00137447
ESR1 in SCAN-B
	LumA	LumB	Her2	Basal
LumB	8.597089e-18	NA	NA	NA
Her2	2.876964e-125	2.112556e-121	NA	NA
Basal	4.254032e-168	2.229401e-150	5.086313e-21	NA
Normal	1.668335e-37	2.343570e-45	1.029185e-18	2.743453e-44
ESR2 in TCGA
	LumA	LumB	Her2	Basal
LumB	0.0206	NA	NA	NA
Her2	0.0581	0.0032	NA	NA
Basal	0.0034	2.4e-05	0.7073	NA
Normal	5.6e-06	2.7e-07	0.0194	0.0194
ESR1 in TCGA
	LumA	LumB	Her2	Basal
LumB	0.0065	NA	NA	NA
Her2	<2e-16	<2e-16	NA	NA
Basal	<2e-16	<2e-16	4.3e-06	NA
Normal	<2e-16	<2e-16	1.8e-05	2.3e-14

## Sheet: S2 - DGE list
Supplementary Table S2: List of up- and downregulated genes
ERα-positive group (n=2715)
Criteria : Upregulated = P.Value < 0.05 & logFC > 1.5)			Down-regulated = P.Value < 0.05 & logFC < -1.5)
Up-regulated Genes (n=64)	logFC		Down-regulated Genes (n=6)	logFC
AC136616	1.99858		BMPR1B	-0.941029
AC141272	1.74638		COL11A1	-0.909781
AC233755	1.82382		EEF1A2	-1.11471
AC233755	1.81381		IBSP	-1.14405
ADH1B	1.95861		SYT13	-1.03282
ADH1C	1.84009		TMPRSS6	-1.13189
ADIPOQ	1.83194
ALDH1L1	1.60727
AMPD1	1.52823
AQP7	1.65011
BANK1	1.60605
BLK	1.82411
C7	1.72603
CA4	1.54851
CCL19	1.80589
CD19	1.89067
CD300LG	1.69649
CD79A	1.83482
CHRDL1	1.76955
CIDEA	1.78355
CIDEC	1.84726
CR2	1.69439
DNASE1L3	1.54805
FABP4	1.71644
FAM129C	1.5063
NDUF	1.83872
FCRL5	1.90662
FCRLA	1.78821
FDCSP	1.8579
GPD1	1.7009
IGHD	1.85971
IGHV3	1.7406
IGHV3OR16	1.76596
IGKV1	1.98923
IGKV1D	2.0378
IGKV2	1.81575
IGKV2D	1.97039
IGKV2D	1.7897
IGKV2D	1.85095
IGLL5	1.88907
IRF4	1.55659
JCHAIN	1.71616
KCNIP2	1.58039
LEP	1.68472
MS4A1	1.86783
PAX5	1.51598
PI16	1.67445
PLA2G2D	1.60238
PLIN1	1.67808
PLIN4	1.55289
POU2AF1	1.78775
RBP4	1.5386
RERGL	1.51821
SAA2	1.65404
SCARA5	1.83349
SLC19A3	1.56418
TCL1A	1.54884
TF	1.62114
TMEM132C	1.50321
TNFRSF13B	1.7439
TNFRSF17	1.88525
TUSC5	1.74801
VEGFD	1.60887
VPREB3	1.60265
ERα-negative group (n=475)
Criteria : Upregulated = P.Value < 0.05 & logFC > 1.5)			Down-regulated = P.Value < 0.05 & logFC < -1.5)
Up-regulated Genes (n=199)	logFC		Down-regulated Genes (n=22)	logFC
AC119396	2.21868		ACSM1	-1.03277
AC136428	2.72622		AKR1B15	-0.949892
AC136616	3.37316		CA9	-0.932331
AC141272	3.01945		CAPN13	-1.06094
AC233755	3.14301		CASP14	-1.30433
AC233755	3.23928		COL10A1	-0.907503
ACOXL	1.52053		COL11A1	-0.959165
ADAMDEC1	1.71183		EEF1A2	-0.90807
ADGRG5	2.0616		ENPP3	-0.902882
ADH1B	1.5239		FIBCD1	-1.22664
AL645922	1.55733		GRP	-1.47936
AMPD1	1.97867		HPD	-0.918324
BANK1	2.21359		MMP13	-0.977476
BLK	2.82057		MS4A15	-0.924011
BTLA	2.02714		PGC	-1.11947
C11orf21	1.50361		PNLIPRP3	-0.999867
C16orf54	1.7151		PPEF1	-1.09646
C7	1.72779		SLCO1B7	-1.00543
CARMIL2	1.86835		SULT1C3	-1.36548
CCL19	2.51438		TMEM45B	-1.06654
CCL21	1.83429		UGT2B11	-1.05589
CCR2	1.78642		UGT2B28	-1.12042
CCR6	1.55368
CCR7	1.9483
CD19	3.22802
CD1B	1.70081
CD1C	1.57864
CD2	1.50754
CD22	1.61176
CD247	1.5801
CD27	2.03998
CD38	2.16771
CD3D	1.56958
CD3E	1.63063
CD3G	1.56373
CD40LG	1.52424
CD5	1.61516
CD79A	3.04259
CD79B	1.91516
CD8A	1.67547
CD8B	1.63415
CD96	1.57864
CFP	1.51614
CHRDL1	1.56246
CLEC10A	1.57148
CLEC17A	2.30159
CLEC4C	1.8622
CLECL1	1.65343
CNR2	1.64916
CPNE5	2.12774
CR2	2.48981
CTLA4	1.59881
CXCL13	2.42939
CXCL9	1.81447
CXCR3	1.6592
CXCR6	1.5154
DERL3	1.90054
DNASE1L3	1.50729
EOMES	1.6979
FAM129C	2.34578
FAM159A	1.51443
FAM46C	1.9251
FAM92B	1.73674
FCER2	2.55099
FCMR	1.51973
FCRL1	2.2238
FCRL2	2.25914
FCRL3	2.3114
FCRL5	3.19128
FCRLA	2.63953
FDCSP	2.63896
GCSAM	1.73491
GFI1	1.55223
GIMAP1	1.66247
GNLY	1.56112
GP1BA	1.86085
GPR15	1.68641
GPR171	1.6606
GPR174	1.70601
GPR18	1.66128
GPR55	1.54619
GTSF1	1.52398
GZMA	1.50277
GZMB	1.98082
GZMK	1.86731
GZMM	1.71022
HLA	1.52606
HSH2D	1.6069
ICOS	1.60905
IDO1	1.72217
IFNG	1.57326
IGHD	2.99565
IGHV3	3.03654
IGHV3OR16	3.03732
IGKV1	3.29188
IGKV1D	3.38976
IGKV2	2.89066
IGKV2D	3.25827
IGKV2D	3.33476
IGKV2D	2.93349
IGLL1	3.46066
IGLL5	2.98682
IGLV10	1.71598
IKZF3	1.88115
IRF4	2.39142
ITK	1.75975
JCHAIN	2.4773
JSRP1	2.26387
KCNA3	2.02931
KCNN3	1.69773
KIF19	1.69807
KLRB1	1.60825
KLRC1	1.50502
KLRC4	1.95233
KLRK1	1.9348
LAX1	2.58167
LGALS2	2.09165
LTA	1.58892
LTB	1.64228
LY9	1.98906
MAL	1.69589
MAP4K1	1.5313
MEI1	2.03694
MIXL1	1.8699
MS4A1	2.82636
MZB1	2.83952
NCR1	1.51078
NCR3	1.99411
NKG7	1.63238
NLRC3	1.60065
NUGGC	2.31807
P2RX1	2.10255
P2RX5	2.08798
P2RY10	1.85078
PARP15	1.61236
PATL2	1.72091
PAX5	2.62467
PDCD1	1.65729
PI16	1.82668
PIM2	1.78593
PLA2G2D	2.65161
PLAC8	1.89029
PNOC	2.41597
POU2AF1	2.839
PPP1R16B	1.67081
PRKCB	1.59588
PTGDS	1.86378
PTPRCAP	1.79116
PYHIN1	1.79478
RGL4	1.84793
RIPOR2	1.5107
S1PR4	1.60583
SAMD3	1.7776
SCARA5	1.62139
SCML4	1.84415
SELL	1.84221
SELP	1.60149
SH2D1A	1.79042
SIRPG	1.62998
SIT1	1.61308
SLAMF1	1.80281
SLAMF6	1.94915
SLAMF7	2.02204
SP140	1.6263
SPIB	2.18844
STAP1	2.24797
STAT4	1.53674
TBC1D10C	1.65899
TBX21	1.60318
TCL1A	2.71293
TESPA1	1.79063
THEMIS	1.65261
TIFAB	2.03813
TIGIT	1.77095
TIMD4	1.79907
TLR10	1.79639
TLR9	1.53234
TMEM156	1.64879
TMIGD2	1.56813
TNFRSF13B	2.71741
TNFRSF13C	2.09541
TNFRSF17	3.02263
TRAT1	1.82798
TRDV1	1.73641
TREML2	1.56265
TSHR	1.66638
TSPAN32	1.68974
TXK	1.64943
UBASH3A	1.77727
UBD	1.70269
VPREB3	2.03776
XCL1	1.54254
XCL2	1.78771
XCR1	1.55888
ZAP70	1.80123
ZBED2	1.66559
ZBP1	2.07433
ZBTB32	1.59313
ZNF831	1.65806

## Sheet: S3 - GSEA Analysis ER pos
Supplementary Table S3: GSEA results
ERα-positive group, ESR2 High vs Low
Gene Set	Description	Enrichment Score	Normalized Enrichment Score	p value	FDR	size	Gene ID
GO:1990868	response to chemokine	0.753904	1.81766	0	0	92	ACE2;ACTG2;ADA;ADRA1A;ADRA2A;ADRA2C;ADRB2;AIF1;AKAP13;AKAP6;ANK2;ARHGAP42;ATP1A2;BIN1;CACNA1G;CACNA2D1;CALCRL;CAMK2D;CASQ2;CAV1;CD38;CFLAR;CKMT2;CLIC2;CNN1;CRYAB;DCANP1;DES;DMD;DRD1;DRD2;DSC2;DYSF;EDN1;EDN3;EDNRB;F2R;FOXO1;FXYD1;GATA6;GHRL;GNAO1;GSN;HAND2;HDAC4;HRC;HSPB6;HTR2A;HTR2B;HTR7;IGF1;IL15;JSRP1;KCNA1;KCNA5;KCNE1;KCNE1B;KCNE5;KCNIP2;KCNJ12;KCNJ2;KCNJ5;KCNJ8;KIT;KLF15;KLF4;LEP;LMOD1;MAP2K6…
GO:0002250	adaptive immune response	0.720437	1.78295	0	0.000456904	374	ADIPOQ;AHR;AKAP6;AKR1C1;AQP1;AQP9;ASS1;CDO1;CIB2;CPS1;CRHBP;DUSP1;FOS;FOSB;FOSL1;GPD1;JUN;KCNE1;LPAR1;MMP19;OXT;P2RX1;P2RX5;P2RX7;P2RY1;P2RY12;PCK1;PDE2A;PDE3A;PENK;PER1;PFKFB1;PIK3CG;PKD2;PLA2G5;PPARGC1B;PTAFR;PTGS2;PTK2B;RAPGEF1;RAPGEF2;RAPGEF3;RYR3;SELL;SLC26A3;SLC8A1;SLC8A3;STAR;STAT1;TEK;THBD;WNT10B;ZFP36L1
GO:0032615	interleukin-12 production	0.756565	1.7597	0	0.000913809	53	ADIPOQ;AHR;AKAP6;AQP1;AQP9;ASS1;CASQ2;CDO1;CIB2;CPS1;CRHBP;DUSP1;FOS;FOSB;FOSL1;GPD1;JUN;KCNE1;MMP19;OXT;P2RX1;P2RX5;P2RX7;P2RY1;P2RY12;P2RY6;PCK1;PDE2A;PDE3A;PENK;PER1;PFKFB1;PIK3CG;PKD2;PLA2G5;PPARG;PPARGC1A;PPARGC1B;PRKAA1;PTAFR;PTGS2;PTK2B;RAPGEF1;RAPGEF2;RAPGEF3;RYR1;RYR2;RYR3;SELL;SLC26A3;SLC8A1;SLC8A3;STAR;STAT1;TEK;THBD;WNT10B;XRN1;ZFP36L1
GO:0007159	leukocyte cell-cell adhesion	0.704679	1.73559	0	0.00182762	317	ABI3;ADIPOQ;ADRA1A;ADRA2A;AFAP1L2;ALK;ALKAL2;ANGPT1;ANGPT4;AREG;ARRB2;BANK1;BLK;BMX;BST1;BTK;CASS4;CAV1;CBL;CCL5;CD300A;CD36;CD3E;CD4;CD40;CD74;CLK1;CLK4;CNTN1;CNTRL;CRLF1;CSF1R;CSF2RA;CSF2RB;CSF3;DDR2;DUSP22;DYRK2;EFEMP1;EFNA5;EFNB1;EFNB2;EGFR;ENPP2;EPGN;EPHA2;EPHA3;EPHA4;EPHA7;EPHB1;EPHB2;EPHB6;FBXW7;FER;FES;FGF18;FGF2;FGF7;FGF9;FGFR1OP2;FGFR4;FGR;FLT3;FLT4;FYN;GAS6;GATA1;GHR;GHRL;GPRC5B;HCK;HC…
GO:0050867	positive regulation of cell activation	0.701292	1.73353	0	0.00146209	305	ADIPOQ;ALOX15;CD1D;CD2;CD200;CD200R1;DSC2;GLDN;IL10;ITGA4;ITGA7;ITGAD;ITGAX;ITGB2;ITGB7;KLF4;LCK;MBP;PTPRC;SIRPA;TNF
GO:0070661	leukocyte proliferation	0.701434	1.73054	0	0.00121841	280	ADGRE2;ADORA2B;BTK;CBL;CD300A;CD84;FCER1G;FER;FES;FGR;FOXF1;GAB2;GATA2;IL13RA2;IL4R;KIT;LAT;LGALS9;LYN;MILR1;MRGPRX2;NR4A3;PIK3CD;PIK3CG;RAC2;RASGRP1;SERPINB9;SYK;UNC13D
GO:0032620	interleukin-17 production	0.760975	1.70664	0	0.00195816	30	ADAMTS3;ADGRA2;ANXA1;CCBE1;DCN;DLL1;EGR3;ERN1;FLT3;FLT4;FOXC1;GAS1;ITGB1BP1;JCAD;KDR;MT1G;NOTCH1;NR4A1;NRP1;PDGFRA;PDGFRB;PRKD1;ROBO1;SEMA6A;SPRY2;VCAM1;VEGFC;VEGFD;XDH
GO:0032609	interferon-gamma production	0.705683	1.70662	0	0.00171339	105	ABCA1;ABCA5;ADIPOQ;ALOX15B;APOB;CD36;CETP;CSF1;IL18;LPL;NFKBIA;NR1H3;PF4;PLA2G2A;PPARA;PPARG;PRKCH;SOAT2;STAT1
GO:0042110	T cell activation	0.684423	1.69598	0	0.00152301	449	ABCB1;ADIPOQ;ADRB2;AKAP6;ANK2;ANO6;APLNR;ARC;ATP1B2;C1QTNF12;C1QTNF2;C3;CACNA2D1;CALCR;CAPN3;CD19;CLIP3;CTSS;CX3CL1;CXCL10;CXCL11;CXCL9;DMD;DRD1;EDN3;EPHB2;F2R;FLNA;FXYD1;GAL;GJC2;GPC3;HAP1;HTR3A;IGF1;JPH2;KCNA1;KCNE1;KCNE5;KCNIP2;KCNJ2;KCNMB1;KLF15;LRRC55;NLGN3;NOS1;NR4A3;P2RX7;P2RY6;PIK3R1;PKD2;PLCG1;PLCG2;PTAFR;RAMP3;RELN;RGN;RGS9;RHOQ;RNF207;RYR2;SHANK3;SNCA;SORBS1;STAC;STAC2;STIM2;TESC;TMSB4…
GO:0002449	lymphocyte mediated immunity	0.691109	1.69479	0	0.00137071	234	ADIPOQ;ADRB2;AKAP12;AKAP6;AKAP7;CALCR;GAL;LCP1;LRRK2;MYOM1;PDE10A;RAMP3;TTN
GO:0032613	interleukin-10 production	0.729127	1.69354	0	0.00141225	48	ADGRG3;AGER;AGO3;ALK;BIRC3;C1QTNF4;CCL19;CD14;CD27;CHI3L1;CYLD;EDA;EDAR;EDN1;EGFR;HAVCR2;IL12B;IL18;IL18R1;IL1B;IL23A;LGALS9;LIME1;MALT1;MAP3K14;NFAT5;NFKB2;NFKBIA;NLRC3;NLRP3;NOD1;NOD2;PTPN22;RASSF2;RELB;SAMD5;SASH1;TLR2;TLR3;TLR4;TLR6;TLR7;TLR9;TMSB4X;TNF;TNFRSF10A;TNFSF14;TNFSF15;ZC3H12A
GO:0002694	regulation of leukocyte activation	0.681935	1.69144	0	0.00152301	476	BMP2;FAT4;FGF7;FGF9;FOXF1;FOXP2;GPC3;HAND2;NFIB;OSR1;PRRX1;PTN;SHOX2;SIX1;SMO;STAT1;TBX1;TGFBR2;WNT11;ZEB1
GO:0006968	cellular defense response	0.722854	1.69114	0	0.00140586	54	ADTRP;AKR1C2;AKR1C3;ANGPT1;ARRB2;BANK1;BTN2A2;C1QTNF1;C1QTNF12;CALCR;CCL19;CCL2;CCL21;CCL3;CCL5;CCR7;CD19;CD28;CD40;CD86;CHI3L1;CSF3;CX3CL1;DRD2;EGFR;ENG;EPHA2;F10;F3;FGF18;FGF2;FGF7;FGF9;FGFR4;FYN;HCLS1;HGF;ICOS;IGF1;IGF2;IL18;IL1B;ITSN1;KDR;KIT;KL;KLB;KLF4;LCK;LEP;MET;MFHAS1;MYOC;NRG1;NRG2;NTRK2;P2RY12;PDGFRA;PEAR1;PIK3AP1;PIK3CD;PIK3CG;PIK3R1;PIK3R5;PTPRJ;RAC2;RAMP3;RAPGEF1;SEMA5A;SESN3;SETX;S…
GO:0001906	cell killing	0.692238	1.6797	0	0.00176235	156	ACVRL1;ADRB2;AGER;ANXA1;CAV1;CCR2;CD38;CSF1R;CTSK;DCSTAMP;EGFR;EPAS1;EPHA2;F2R;FLT4;FOXC1;GDF5;GPNMB;GPR55;HAND2;HOXA3;IL12B;IL15;IL18;IL2;IL21;IL23A;IL6;IL7;INPP5D;LEP;LEPR;LGR4;LIF;LIPA;LRP5L;LRRK1;MEF2C;MERTK;MITF;NOS3;P2RX7;PDK4;PPARGC1B;PRKCA;PTH1R;PTK2B;RAC2;RASSF2;ROCK2;RSPO3;S1PR1;SFRP1;SIGLEC15;SYK;TGFB3;TGM2;THBS4;TMBIM1;TMEM64;TNFAIP3;TNFRSF11A;TNFRSF11B;TNFSF11;UBASH3B;WNT16
GO:0042113	B cell activation	0.687048	1.67877	0	0.00164486	230	CORO1A;DOK5;HAP1;NDN;NGF;NGFR;NTF4;NTRK1;NTRK2;NTRK3;RAPGEF1;RAPGEF2;SLC9A6;SOS1;SPRY1;SPRY2;TMEM108;WASF1
GO:0060326	cell chemotaxis	0.676297	1.67585	0	0.00182762	283	ACVR2A;AOC3;CAV1;CDH3;CNR1;CNR2;CYGB;EDN1;EGFR;FCER2;GFI1;GZMA;HP;HTR2B;IFNG;IL1B;LEP;LRRK2;NOD1;NOD2;NOS3;NPR3;PRKN;PTK2B;RGN;SLAMF8;SNCA;SZT2;TNF
GO:0002507	tolerance induction	0.767457	1.67183	0	0.00198888	25	ANXA1;BCL6;CCR2;CD74;CD86;HLX;IDO1;IL10;IL18;IL27RA;IL33;IL4R;IL6;NLRP3;NOD2;SOCS5;TBX21;XCL1
GO:0002347	response to tumor cell	0.785585	1.66413	0	0.00258912	19	ADCYAP1;ADCYAP1R1;ADRA2A;ADRB2;AKAP6;ANK2;APLNR;ATP1A2;ATP1B2;B2M;BIN1;CACNA2D1;CACNB4;CAMK2D;CAPN3;CASQ2;CAV1;CCL2;CCL3;CCL5;CCR1;CD19;CD4;CD84;CLIC2;CNTN1;CORO1A;CX3CL1;CXCL10;CXCL11;CXCL12;CXCL9;DMD;DRD1;DRD2;EDN3;F2R;FCRL3;FHL1;FXYD1;FXYD2;FXYD6;FXYD6-FXYD2;FXYD7;FYN;GAL;GCK;GEM;GJC2;GNAO1;GPR35;GRAMD2A;HAP1;HOXA3;HRC;HTR2A;ICAM1;IL16;JPH4;JSRP1;KCNA1;KCNA5;KCNAB1;KCNAB2;KCNE1;KCNE1B;KCNE5;KC…
GO:0006959	humoral immune response	0.677473	1.66412	0	0.00245285	240	ABCB1;ADRA2A;ADRB2;AKAP6;ANK2;ANXA3;ARC;ATP1A2;ATP1B2;CACNA2D1;CACNB4;CAMK2D;CASQ2;CAV1;CLIC2;CRHBP;CTSS;DAPK1;DMD;DRD2;FHL1;FXYD1;FXYD2;FXYD6;FXYD6-FXYD2;FXYD7;GAL;GEM;GPR35;HAP1;HRC;JPH4;JSRP1;KCNA1;KCNAB1;KCNE1;KCNE1B;KCNE5;KCNG1;KCNIP2;KCNS1;KCNS2;KMT2A;LRRC55;MEF2C;NLGN1;NLGN3;OSR1;PDE4B;PDE4D;PKD2;PLCG2;PM20D1;PPARG;PPARGC1A;PRNP;PTAFR;PTK2B;RASGRF1;RELN;REM1;RGN;RGS9;RNF207;RRAD;RYR2;SCN2B…
GO:0072376	protein activation cascade	0.693322	1.65754	0	0.0028785	91	BMP2;GATA1;HPSE;JUNB;LTF;NPR3;OSR2;SFRP1;SMAD3;SOX8;TMEM119;TNN
GO:0019835	cytolysis	0.72311	1.65594	0.0010395	0.00274143	40	ADAMTS1;ADGRA2;ADRA2A;AGO2;AIF1;AKT3;AMOTL1;ANGPT1;ANGPT4;ANXA1;ANXA3;ATM;ATOH8;ATP8A1;BMP2;C3AR1;CAMK1D;CARMIL2;CASS4;CAV1;CAVIN1;CCL19;CCL21;CCL24;CCL3;CCL5;CCL8;CCR1;CCR2;CCR6;CCR7;CD274;CD40;CD74;CMKLR1;CORO1A;CSF1R;CXCL10;CXCL12;CXCL13;CXCL14;CXCR2;DAB2;DDR2;DEFB1;DOCK8;DRD1;DYSF;EDN1;EDN3;EGFR;ELANE;ENPP2;ETS1;F10;F2R;F3;FAM107A;FBXO31;FERMT3;FGF18;FGF2;FGF7;FGF9;FGFBP1;FGR;FLT4;FOXF1;FPR2;…
GO:0032103	positive regulation of response to external stimulus	0.661358	1.63938	0	0.00353062	292	AKR1B1;CAV1;CCL2;CCL5;CCR2;CD300A;CD40;CRLF1;CRLF2;CRLF3;CSF1R;CYP1B1;F2R;FER;FLT3;FYN;GHR;HCLS1;IFNAR2;IFNG;IGF1;IL12A;IL12B;IL15;IL18;IL2;IL21;IL22RA2;IL23A;IL24;IL6;IL6R;IL7R;JAK2;JAK3;KIT;LEP;LIF;LYN;NMI;NOTCH1;PARP14;PECAM1;PKD2;PTPN2;PTPRC;SOCS1;SOCS2;SOCS3;SOCS5;STAT1;STAT4;STAT5A;STAT5B;TNF;TNFSF18;TSLP
GO:0050866	negative regulation of cell activation	0.67011	1.63448	0	0.00389362	179	ADIPOQ;ANGPT1;BIRC3;C1QTNF4;CARD16;CARD8;CASP1;CASP4;CAV1;CCDC3;CCL5;CD300LF;CD74;CLIP3;CREBRF;CYLD;EDN1;GFI1;GSTP1;IFNAR2;IFNG;IFNGR1;IL1R1;IL1R2;IL6;IL7;IRAK2;IRAK3;JAK2;KLF4;LIFR;MMP12;NLRC5;NR1H3;PADI2;PARP14;PPARG;PRKN;PTPN2;PTPRC;ROBO1;SAMHD1;SLIT2;SLIT3;SOCS1;SOCS3;STAP1;STAT1;SYK;TLR2;TLR4;TNF;TNFAIP3;TRAF1;TSLP;TXK;ZBP1
GO:0050727	regulation of inflammatory response	0.660679	1.63191	0	0.00388369	359	ACHE;ACKR2;ADM;ADRB2;ADRB3;AGER;ALB;AMN;ANGPT1;APOB;APOL1;ARC;ARHGAP27;ARRB2;ASGR1;ASGR2;B2M;BICD1;CALCRL;CAV1;CAV2;CBL;CCL19;CCL21;CD14;CD163;CD163L1;CD207;CD36;CD5;CD6;CFI;CLEC9A;COLEC11;COLEC12;CUBN;CXCR1;CXCR2;DAB2;DKK1;DLL1;DNM3;DRD2;EFNB2;ENDOU;ENPP2;ENPP3;FCGR2B;FCHO1;FOLR1;FOLR2;FPR2;GRIA1;GRK3;HBA1;HBB;HP;HPR;HSPG2;HTR2B;ITGA4;ITGB2;JCHAIN;LILRB1;LOXL4;LRP1;LRRTM2;MARCO;MASP1;MRC1;NECAB2…
GO:0022407	regulation of cell-cell adhesion	0.658487	1.62738	0	0.00398421	381	ACVRL1;ADAM12;ADAMTS9;ADGRA2;ADGRB1;ADGRB3;ADM;ADTRP;AGO2;AKT3;ANGPT1;ANGPT4;ANGPTL4;ANGPTL6;ANPEP;ANXA1;ANXA3;APLNR;APOD;APOLD1;AQP1;ARHGAP22;ARHGAP24;BMPER;BTG1;C3;C3AR1;C6;CALCRL;CAV1;CCBE1;CCL11;CCL2;CCL24;CCL8;CCR2;CCR3;CD160;CD34;CD40;CDH5;CHI3L1;CHRNA7;CLEC14A;CMA1;COL15A1;COL23A1;COL4A3;COL4A4;CTSH;CX3CL1;CXCL10;CXCL13;CXCL8;CXCR2;CXCR3;CYBB;CYP1B1;DCN;DLL1;DYSF;ECSCR;EDN1;EFNB2;EGFL7;EGR…
GO:0001773	myeloid dendritic cell activation	0.731346	1.62729	0	0.00383097	28	ADAMTS1;BST1;CDH17;COL16A1;DAB2;DST;FBLN1;FCER1G;FERMT1;FERMT2;FERMT3;FGR;FLNA;FYB1;HCK;ITGA1;ITGA10;ITGA4;ITGA6;ITGA7;ITGA8;ITGA9;ITGAD;ITGAE;ITGAL;ITGAM;ITGAX;ITGB1BP1;ITGB2;ITGB7;LAT;LIMS2;NEDD9;NRP1;PLEK;PLP1;PRAM1;PRKD1;PTK2B;SEMA7A;SYK;TLN1;TSPAN32;TYROBP;VAV1
GO:0031579	membrane raft organization	0.771339	1.61912	0.00222717	0.00460289	20	APEX2;DNA2;FEN1;HMGA2;LIG1;LIG3;MPG;NEIL3;NTHL1;POLB;POLQ;RECQL4;RPA3;SIRT6;SMUG1;UNG
GO:0002532	production of molecular mediator involved in inflammatory response	0.684308	1.6123	0	0.00505858	62	ADRA1A;CNR1;CNR2;DRD2;GABRA2;GABRE;HAP1;NLGN1;OXTR;PHF24;PLCL2;TAC1
GO:0150076	neuroinflammatory response	0.69518	1.61022	0	0.00519926	48	ACVR1C;ADIPOQ;ADRA2A;ADTRP;ANGPT1;ANXA1;APOD;BANK1;BTN2A2;CABP1;CARD16;CARD17;CARD8;CD200;CD200R1;CD22;CD34;CD36;CIDEA;CX3CL1;DERL3;DRD2;F2R;FAM3D;FCGR2B;FERMT1;FFAR4;FOXP3;GBP1;GHRL;IL10;IL1B;IL1R2;IL33;KCNB1;KCNE1;LGR4;LILRA5;LILRB1;LRRK2;MAP4K4;MDFIC;NLRP3;NLRP7;NPFF;NR1H3;PDE2A;PKDCC;PKIA;PPM1F;PRKN;PTGER4;PTPN22;RGCC;SFRP1;SP100;SRGN;SSC5D;SYT11;TLR6;TLR8;TMSB4X;TNF;TNFAIP3;TNFRSF21;TNFRSF4;…
GO:0002683	negative regulation of immune system process	0.649457	1.60743	0	0.00530009	412	ACR;ADGRB1;CCL19;CCL21;CCR7;CD209;CD226;CD36;CD5;CD6;CLEC7A;CNR1;CNTNAP3;COLEC12;CORO1A;CRTAC1;CRTAM;CSGALNACT1;DOCK2;DOCK8;EMB;EPHA3;EPHA4;EPHB1;FCN1;FCN2;FCN3;FOLR2;HVCN1;IGLL1;IGLL5;LGALS3;MFGE8;MSN;NCAM2;NCR3;NDN;NEXN;NRP1;PCDHB6;PEAR1;PECAM1;PRF1;ROBO1;ROBO3;ROBO4;SEMA3A;SEMA5A;SPESP1;TNFRSF21;TNN;TUB;VSTM2L
GO:0032623	interleukin-2 production	0.683202	1.60734	0	0.0051586	63	DDB1;DTL;HMGA2;MRPS11;MRPS26;MRPS35;PARP1;PCNA;PNKP;POLD1;POLD2;POLD4;RBX1;RFC2;RFC4;RFC5;RPA3;SOX4;UBB
GO:0032602	chemokine production	0.665389	1.60373	0	0.00568275	79	AIF1;ASS1;CAV1;CD34;CD36;CPS1;CYP1B1;EDN1;HBB;ICAM1;IFNG;IL10;IL1B;ITGB2;JAK2;KLF2;KLF4;MARC1;NOS3;PKD2;PTGIS;PTGS2;PTK2B;PTX3;RGN;RORA;SIRPA;TLR2;TLR4;TLR6;TNF;ZC3H12A
GO:0071706	tumor necrosis factor superfamily cytokine production	0.653711	1.60217	0	0.00575976	139	ABCC9;ADAMTS5;ADARB1;ADGRB1;AICDA;AIM2;ANXA3;APOBEC3C;APOBEC3F;APOBEC3G;APOBEC3H;BATF2;BIRC3;BPI;CARD9;CCDC88B;CD160;CD207;CD36;CD4;CD40;CFP;CLEC4D;CLEC4E;CLEC6A;CLEC7A;COCH;COTL1;CTSG;CXCL10;CXCL13;CXCL6;CXCL9;DDX60;DEFA1;DEFA3;DEFB1;DEFB132;DMBT1;ELANE;EPHA2;FCER1G;FCN2;FCN3;FGR;FLNA;GBP1;GBP6;GNLY;GPAM;HAVCR2;HERC5;HLA-E;HP;IFI16;IFI44L;IFIH1;IFIT2;IFIT3;IFIT5;IFNAR2;IFNG;IFNLR1;IGLL1;IGLL5;IL…
GO:0002521	leukocyte differentiation	0.646097	1.60106	0	0.00567099	494	ADCYAP1;ADIPOQ;ADRA1A;AGER;ALK;ALKAL2;ALOX15;ANGPT1;APOE;ARRB2;ATF3;BMP2;BMPER;BTN2A2;CALCR;CCL13;CCL14;CCL16;CCL17;CCL18;CCL19;CCL2;CCL21;CCL22;CCL23;CCL24;CCL25;CCL26;CCL3;CCL3L3;CCL5;CCL8;CCR1;CCR7;CD36;CD4;CD74;CFLAR;CHI3L1;CHRNA10;CHRNA7;CSF1R;CTSH;CX3CL1;DDR2;DRD2;DUSP1;DUSP26;DUSP6;EGFR;EMILIN1;EPHA2;EPHA3;EPHA4;EPHA7;EPHB1;EPHB2;EPHB6;F2R;FBLN1;FBXW7;FFAR4;FGF18;FGF2;FGFR4;FLT3;FLT4;FPR2;…
GO:0002237	response to molecule of bacterial origin	0.645679	1.60006	0	0.00556118	328	ABCD2;ADAM22;ADGRG6;ANK2;ASPA;CNTNAP1;CXCR4;EGR2;EPB41L3;FAM126A;GAL3ST1;HGF;ID4;JAM3;KCNJ10;KEL;KLK6;KLK8;LGI4;LPAR1;MAL;MALL;MBP;MPZ;MYO5A;MYOC;NCMAP;NRG1;NTRK2;NTRK3;PIKFYVE;PLP1;POU3F1;PRX;RARB;S100B;SBF2;SCN2A;SH3TC2;SKI;SLC8A3;SOX10;TLR2;TNFRSF1B;TNFRSF21;TSPAN2;UGT8;WASF3;XK
GO:0002697	regulation of immune effector process	0.64625	1.59957	0	0.00550823	376	AQP1;CCL19;CCR7;CFLAR;CNR2;DPEP1;DRD1;DRD2;FOXO1;GRIN2A;HDAC9;ICAM1;MMP3;OXT;OXTR;PDE1B;PPP1R1B;RGS2;RGS9;SLC18A2
GO:0002437	inflammatory response to antigenic stimulus	0.688881	1.59828	0	0.00545815	44	ATP1A2;ATP1B2;CAMK2D;CASQ2;CAV1;GJC2;HRC;KCNA1;PDE4D;RYR2;SLC8A1;TRDN
GO:0019233	sensory perception of pain	0.670185	1.59785	0	0.00533857	101	ACVR2A;ADA;AVPR1A;CNR1;DMRTA1;DRD1;EDNRB;FUOM;KLK14;OXT;OXTR;P2RX1;P2RY1;PI3;PPP1R1B;SERPINE2;TAC1;THRB
GO:0050900	leukocyte migration	0.642906	1.59583	0	0.00555314	413	ACVR2A;ADA;ADIPOQ;AGER;AGO3;AGO4;ANXA1;ATP11C;ATXN1L;B2M;BCL6;BTK;BTN2A2;C1QC;CAMK4;CARD11;CCL19;CCL3;CCR1;CD101;CD2;CD27;CD28;CD4;CD74;CD83;CD86;CDK6;CR1;CSF3;CTLA4;CYLD;CYP26B1;DCSTAMP;DLL1;DTX1;EGR3;ETS1;EVI2B;FBN1;FBXW7;FCGR2B;FCRL3;FES;FLT3LG;FOS;FOXC1;FOXP3;GATA1;GATA2;GLI2;GP1BA;GPR171;GPR55;HCLS1;HLA-DOA;HLX;HOXA5;HOXA7;HOXA9;ID2;IFNG;IKZF3;IL12A;IL12B;IL12RB1;IL15;IL17D;IL18;IL1RL2;IL2;I…
GO:0070741	response to interleukin-6	0.700661	1.59026	0	0.00587122	37	ABCA1;ADCY2;ADCY3;ADCY5;ADCY7;ADCYAP1;ADCYAP1R1;ADIPOQ;AHR;AKR1C2;AKR1C3;AVPR1A;CA3;CAT;CBL;CCL19;CCL21;CCL3;CCR5;CCR7;CD14;CD27;CDO1;CNR1;CRHBP;CSF3;CSN1S1;CYBB;CYP2E1;DRD2;EFNA5;EPS8;FOS;FOSB;FOSL1;FYN;GNAI1;GNG2;GNRH1;GPLD1;GRAMD1B;GRIN2A;GRIN3A;GSN;GSTP1;HPGD;HTR3A;ICAM1;IGFBP7;KCNMB1;KLF2;KLF4;KLF9;LEP;MAOB;MAP4K1;NEFL;NPPC;NTRK3;OXT;P2RY6;PENK;PPARG;PRKAA1;PTCH1;PTGDR;PTGER2;PTGER4;PTGFR;PT…
GO:0045785	positive regulation of cell adhesion	0.639883	1.58689	0	0.00615149	389	CCDC103;CCDC114;CCDC151;CCDC40;CFAP157;CFAP206;CFAP43;CFAP46;CFAP73;CFAP74;DNAAF1;DNAAF3;DNAAF4;DNAAF5;DNAH5;DNAI1;DNAL1;DNALI1;GAS8;IQCG;KIF20A;LRGUK;LRRC6;LRRC61;MAP1S;MTCL1;NCKAP5;NEURL1;PLA2G3;PLK1;PRC1;PSRC1;RSPH1;SPAG1;SPAG17;TEKT2;TPGS1;TRIM46;TTC26;TTLL1;ZMYND10
GO:0050663	cytokine secretion	0.644537	1.58579	0	0.00617909	211	ACVRL1;ADAMTS9;ADGRA2;ADGRB1;ADGRB3;ADM;AGO2;AKT3;ANGPT4;ANGPTL4;ANXA1;ANXA3;APLNR;AQP1;BMPER;BTG1;C3;C3AR1;C6;CCL24;CCR2;CCR3;CD160;CD34;CD40;CDH5;CFLAR;CHI3L1;CHRNA7;CMA1;COL4A3;CTSH;CX3CL1;CXCL10;CXCL13;CXCR2;CYBB;CYP1B1;DCN;DLL1;ECSCR;EFNB2;EGR1;EMILIN1;ENG;ENPP2;EPHA2;ERAP1;ETS1;F3;FASLG;FBXW7;FGF18;FGF2;FGF9;FGFBP1;FOXC1;GATA2;GATA6;GHRL;GPNMB;HDAC9;HGF;HHEX;HOXA5;HSPB6;HSPG2;HYAL1;ID1;IL10…
GO:0002764	immune response-regulating signaling pathway	0.636352	1.58494	0	0.0061629	479	ACKR2;ACKR4;ADCY5;ADCYAP1;ADCYAP1R1;ADM;ADRA1A;AKAP6;ANK2;APLNR;APOE;ATP13A4;ATP13A5;ATP1A2;AVPR1A;C19orf12;C1QTNF1;C3AR1;CACNA2D1;CALB2;CALCR;CAMK2D;CAPN3;CASQ2;CAV1;CCL13;CCL14;CCL19;CCL21;CCL23;CCL28;CCL3;CCL5;CCL8;CCR1;CCR10;CCR2;CCR3;CCR4;CCR5;CCR6;CCR7;CCR8;CCR9;CCRL2;CD19;CD36;CD38;CD4;CD40;CD52;CDH23;CHRNA10;CHRNA7;CIB2;CLIC2;CMKLR1;CNR1;CORO1A;CX3CL1;CXCL10;CXCL11;CXCL12;CXCL13;CXCL9;CXC…
GO:0002440	production of molecular mediator of immune response	0.649437	1.58476	0	0.0060436	187	ABCA1;ADGRB1;ADIPOQ;ADORA2A;AIF1;ALOX15;ANXA1;ANXA3;ARHGAP25;BIN2;C2;C3;C4BPA;CAMK1D;CCL2;CD14;CD247;CD300A;CD300LF;CD302;CD36;CD3G;CD93;CDC42SE2;CEACAM4;CLEC7A;COLEC12;CORO1A;DOCK2;DYSF;ELANE;ELMO1;FCGR2B;FCN1;FCN2;FCN3;FGR;FYN;GATA2;GSN;GULP1;HCK;ICAM3;ICAM5;IGLL1;IGLL5;IL1B;IRF8;ITGAL;ITGB2;LBP;LEP;LEPR;LRP1;LYN;MARCO;MERTK;MET;MFGE8;MYO1G;MYO7A;NCF2;NCF4;NCKAP1L;NR1H3;OLFM4;P2RX7;P2RY6;PEAR1;…
GO:0034341	response to interferon-gamma	0.647428	1.58446	0	0.00594991	189	ANGPT1;BTN2A2;CAT;CBL;CCL5;CD28;CSF1R;CSF3;DCN;EDN1;EGFR;F2R;FGR;FLT3;FYN;GSN;HCLS1;HCST;HGF;HTR2A;HTR2B;IGF1;IL18;JAK2;KIT;KLF4;LEP;LIME1;LTK;LYN;MYOC;NCF1;NGF;NLRC3;NPR3;NTRK1;NTRK2;NTRK3;NYAP1;PDGFD;PDGFRA;PEAR1;PIK3AP1;PIK3C2G;PIK3CD;PIK3CG;PIK3IP1;PIK3R1;PIK3R5;PIK3R6;PIP4K2A;PIP5K1B;PLCH1;PLD1;PPP1R16B;PREX2;PTAFR;RASGRP1;RELN;SELP;SEMA4D;SERPINE2;TEK;TNF;TWIST1;TYRO3;WNT16;ZFP36L1
GO:0050918	positive chemotaxis	0.667022	1.58312	0.00101523	0.00601922	64	ABCA5;ALB;APOB;CETP;LCAT;LIPC;LIPG;LPL;MPO;PLA2G2A;PLA2G5;PLA2G7;PLTP
GO:0071887	leukocyte apoptotic process	0.649452	1.58206	0	0.00600781	107	CDH17;COL16A1;CX3CL1;CXCL12;CXCL13;FERMT2;FERMT3;ITGB1BP1;MZB1;P2RY12;PLEK;PTGER4;RASIP1;SELP;TLN1
GO:0070555	response to interleukin-1	0.646051	1.58014	0	0.00607302	149	ARRDC3;CCL3;CNR1;DRD2;GHRL;GNB3;HOXA1;HTR2B;KCNA2;LEPR;MEF2C;NLGN1;NPY2R;NR4A3;NRXN1;PENK;PTGDS;RELN
GO:0042107	cytokine metabolic process	0.657131	1.57905	0	0.00606098	106	AURKB;BUB1B;BUB3;CCT2;CCT3;CCT5;CCT7;CCT8;CDCA5;CDK1;CDT1;CENPA;ESCO2;ESR1;EZH2;H2AFY;HASPIN;HIST1H1B;KNL1;LRWD1;NABP2;NDC80;PIH1D1;PLK1;RAD21;RUVBL2;TTK;WRAP53
GO:0030101	natural killer cell activation	0.661033	1.57553	0	0.00654287	83	CDT1;CENPA;CENPE;CENPF;CENPH;CENPK;CENPS-CORT;CENPX;NDC80;NUF2;SMC4
GO:0002285	lymphocyte activation involved in immune response	0.644371	1.57185	0	0.00711337	170	ABCD2;ADCY7;ADIPOQ;AGER;ANGPT1;ANXA1;APOD;ARRB2;ASB1;BANK1;BCL6;BPI;BTK;BTN2A2;CARD16;CARD17;CARD8;CD200;CD200R1;CD274;CD34;CD83;CD84;CD96;CDH3;CHRNA7;CIDEA;CLEC4A;CMKLR1;CX3CL1;CYLD;DLL1;ELANE;EPHA2;FCGR2B;FFAR4;FOXP3;GATA6;GBP1;GHRL;GPNMB;GPR18;GSTP1;HERC5;HGF;IDO1;IFIH1;IFNG;IL10;IL12A;IL12B;IL1R2;IL1RL1;IL23A;IL33;IL6;INPP5D;IRAK3;JAK3;KLF2;KLF4;LAG3;LBP;LGALS9;LGR4;LILRA4;LILRA5;LILRB1;LTF;M…
GO:0031349	positive regulation of defense response	0.630103	1.56993	0	0.00720503	423	BATF2;CCDC88B;CD40;CLEC7A;DEFA1;IL10;IL12A;IL12B;IL4R;IRF4;IRF8;PF4;TSPAN32;VTCN1
GO:0035587	purinergic receptor signaling pathway	0.702031	1.56694	0.00105042	0.00746564	33	ADGRF5;AGER;AIF1;ATM;BPI;CD200;CD74;CD93;CEBPA;CX3CL1;DYSF;FCGR2B;FPR2;IL10;IL1RL1;IL33;IL4R;IL6;ITGB2;JUN;LBP;LRRK2;MFHAS1;NAMPT;NR1H3;PLA2G5;PTPRC;RORA;SNCA;STAP1;SUCNR1;SYK;TLR1;TLR2;TLR3;TLR4;TLR6;TLR7;TLR8;TNF;TYROBP;VSIG4;ZC3H12A
GO:0034612	response to tumor necrosis factor	0.633591	1.56038	0	0.0083935	249	ADGRE2;ADORA2B;BTK;CBL;CD226;CD300A;CD300LF;CD84;CNR1;CNR2;CRLF2;ENPP3;FCER1G;FCGR2B;FER;FES;FGR;FOXF1;GAB2;GATA2;IL13RA2;IL4R;KIT;LAT;LCP2;LGALS9;LYN;MILR1;MRGPRX2;NR4A3;PIK3CD;PIK3CG;PLSCR1;RAC2;RASGRP1;S100A12;SYK;TSLP;UNC13D
GO:0009620	response to fungus	0.675319	1.56007	0.00102249	0.00832397	48	ACVRL1;ADAM22;ADAMDEC1;ADAMTS18;ADIPOQ;ADORA2A;ADTRP;AJAP1;ANGPT1;ANXA1;APOD;ARHGAP6;ASS1;BCL6;BMP2;BTN2A2;C1QTNF1;CCL21;CCL25;CCL28;CCM2L;CD274;CD300A;CD74;CD86;CLEC4G;CTLA4;CX3CL1;CXCL12;CYP1B1;DACT2;DLC1;DTX1;DUSP1;DUSP22;EFNA5;FAM107A;FBLN1;FCGR2B;FOXP3;FZD4;FZD7;GBP1;GCNT2;GNRH1;GPNMB;HAVCR2;HLX;HOXA7;IDO1;IL10;IL1RN;IL2;IL2RA;IL4R;IRF1;ITGB1BP1;JAK2;JAK3;JAM2;KANK1;KLF4;LAG3;LAX1;LGALS3;LGA…
GO:0002526	acute inflammatory response	0.640736	1.55932	0	0.00842009	153	AGER;AIF1;ATM;CX3CL1;FAM19A3;FPR2;IL33;IL6;ITGB2;JUN;LRRK2;NAMPT;PTPRC;SNCA;STAP1;TLR2;TLR3;TLR6;TLR7;TLR8;TNF
GO:0009187	cyclic nucleotide metabolic process	0.678526	1.55236	0	0.00963507	40	BOC;BTG1;CAPN3;CCL17;CMTM5;CXCL10;CXCL14;CXCL9;DLL1;EPAS1;FLT3LG;ID3;IFRD1;IGF1;IGFBP3;IL18;KCNAB1;MAP3K5;MBNL1;MBNL3;MEF2C;MYOCD;NOTCH1;NRG1;PLCB1;PLEKHM3;PRICKLE1;RIPOR2;SMYD1;SOSTDC1;SOX15;SOX8;TCF7L2;TNF;TNFSF14;WNT10B;ZFP36L1
GO:0019932	second-messenger-mediated signaling	0.627042	1.55196	0	0.00951621	428	ADCYAP1;ADORA2B;AFAP1L2;ARRB2;BANK1;BPI;C1QTNF4;CARD9;CD200;CD200R1;CD36;CX3CL1;F2R;FCER1G;FOXP3;GAS6;GHRL;HAVCR2;HGF;IFIH1;IL10;IL17D;IL18;IL18RAP;IL1B;IL1RL2;IL1RN;IL33;IL6;IL6R;INAVA;INPP5D;IRAK3;ISL1;KLF2;LBP;LEP;LGALS9;LILRA5;MBP;NCKAP1L;NLRC3;NOD1;NOD2;P2RX7;PTAFR;PTPN22;RAB7B;SIRPA;SLAMF1;SOCS5;SYT11;TLR1;TLR2;TLR3;TLR4;TLR6;TLR7;TLR8;TLR9;TNF;TNFAIP3;TSLP;TWIST1;ZBTB20;ZC3H12A
GO:0071216	cellular response to biotic stimulus	0.630293	1.54513	0	0.0105475	220	ADA;DRD2;FOS;GHRL;GRIN2A;HTR2A;IL18;KCNA2;MRGPRX2;NPY2R;OXT;OXTR;PTGDR;PTGDS;STAR
GO:0043586	tongue development	0.729208	1.54451	0.00222222	0.0104631	20	A2M;AIM2;APOB;ARRB2;BIRC3;BTK;CARD11;CARD9;CAV1;CCL5;CD14;CD1D;CD209;CD226;CD300A;CD300LF;CD36;CD96;CLEC10A;CLEC4A;CLEC4C;CLEC4D;CLEC4E;CLEC6A;CLEC7A;COCH;COLEC12;CR1;CRTAM;CTSS;CYLD;DRD2;ERAP1;FCGR2B;FCN1;FCRL3;FGR;FYN;GBP5;GFI1;HCK;HLA-E;ICAM2;ICAM3;IFI16;IFNAR2;IFNG;IFNGR1;IL12A;IL12B;IL18RAP;IL21;INAVA;IRAK2;IRAK3;IRF1;IRF4;ITGB2;JAK2;KIR2DL4;LAG3;LBP;LEP;LGALS9;LGR4;LILRA4;LILRB1;LTF;LY96;LY…
GO:0140115	export across plasma membrane	0.688874	1.54225	0.0031679	0.0106361	33	ABCA1;ADCY2;ADCY3;ADCY4;ADCY5;ADCY7;ADCYAP1;ADGRB1;ADGRB3;ADGRD1;ADGRE2;ADGRE3;ADGRE5;ADGRF1;ADGRG2;ADGRG3;ADGRG5;ADGRG6;ADGRL2;ADGRL3;ADGRL4;ADM;ADRA1A;ADRA1D;ADRA2A;ADRA2C;ADRB1;ADRB2;ADRB3;AKAP12;AKAP13;ANXA1;ARRDC3;AVPR2;CALCRL;CCL2;CCR1;CCR3;CHRM1;CNR1;CNR2;CRHR2;CXCL10;CXCL11;CXCL9;DRD1;DRD2;EDN1;FFAR3;FPR2;GLP2R;GNAI1;GNAL;GNAO1;GNG2;GPR65;GRK5;GRM7;HRH1;HRH2;HTR2A;HTR2B;HTR7;INSL3;LGR4;LP…
GO:0050920	regulation of chemotaxis	0.62594	1.5407	0	0.0108036	200	ADCYAP1R1;ADRA1A;ANGPTL4;ANGPTL8;ANXA1;ANXA8;ANXA8L1;AVPR1A;BICD1;CCL5;EGFR;FGF2;GPIHBP1;GPR55;HTR2A;HTR2B;ITK;KIT;LIPC;LPAR1;LPL;LRP1;NMUR1;NR1H3;NTF4;NTRK2;NTRK3;P2RY12;P2RY6;PCSK5;PDGFRA;PLA2G5;PLCB2;PTAFR;RASGRP1;RASGRP4;RGS2;S1PR4;SELE;SNCA;TXK
GO:0071875	adrenergic receptor signaling pathway	0.702866	1.53971	0.00213447	0.0108787	29	CD28;CD3E;CD40LG;CD83;CD86;CLECL1;FOXP3;HLA-E;IL33;IRF4;ITK;LGALS9;NLRP3;NOTCH1;PRKCQ;SASH3;SYK;VTCN1
GO:0006925	inflammatory cell apoptotic process	0.703974	1.53667	0.0077951	0.0113227	22	ADIPOQ;ANXA1;BPI;CD14;CD2;CD244;CHI3L1;ELANE;F2R;FCN1;IL10;IL17D;IL1B;KLF4;LBP;LEP;LGALS9;NOD1;NOD2;PTPN22;PTPRC;TLR1;TLR2;TLR3;TLR4;TLR6;TLR7;TLR8;TLR9;TMSB4X;TNF
GO:0001819	positive regulation of cytokine production	0.620503	1.5364	0	0.0112188	416	CAMK1D;CD52;CYBB;HCK;JCHAIN;LBP;MPO;NCF1;NCF2;NCF4;PIK3CD;PIK3CG;RAC2;SLAMF8
GO:1990845	adaptive thermogenesis	0.633161	1.53629	0	0.0110765	150	CD1D;CRTAM;LBP;LY96;NLRC4;NLRP3;NOD1;NOD2;SMO;SSC5D;TLR1;TLR2;TLR4;TLR6
GO:0033002	muscle cell proliferation	0.627693	1.53344	0	0.0115795	180	ABCC4;ADAMTS1;ADIPOQ;AIF1;AKR1B1;ANGPT1;APOD;CALCRL;CCL5;CFLAR;CNN1;CX3CL1;EDN1;EGFR;ELANE;EPHB1;FGF2;FGF9;FOXC1;GATA6;GLI1;GSTP1;HDAC4;HPGD;ID2;IFNG;IGF1;IGFBP3;IL10;IL12A;IL12B;IL15;IL18;IL6;IL6R;JAK2;JUN;KCNK2;KLF4;MAP3K5;MAPK11;MEF2C;MEIS1;MMP2;MYOCD;NAMPT;NDRG2;NOTCH1;NPPC;NPR1;NPR3;NPY5R;NR4A3;OGN;P2RY6;PDE1A;PDGFD;PIM1;PPARG;PPARGC1A;PTAFR;PTGIR;PTGS2;RBP4;RBPMS2;S1PR1;SERPINF2;SIX1;SOD2;S…
GO:0032612	interleukin-1 production	0.638194	1.53209	0	0.0115839	89	DNA2;FEN1;GINS1;GINS2;GINS4;LIG1;LIG3;PCNA;POLD2;RAD50;RFC4;RNASEH2A
GO:0031348	negative regulation of defense response	0.626283	1.5286	0	0.0121576	186	CENPA;CENPI;CENPM;CENPP;CENPS-CORT;CENPU;CENPX;HJURP;KNL1;OIP5;RUVBL1
GO:0045730	respiratory burst	0.684105	1.52751	0.011879	0.0123103	29	ADCYAP1;ADIPOQ;ADRA2A;AGER;AIM2;ALOX15B;ANXA1;B2M;BIRC3;C1QTNF4;C3;CARD11;CARD8;CASP1;CCBE1;CCDC88B;CCL19;CCL3;CCM2L;CCR2;CCR7;CD2;CD200;CD226;CD244;CD274;CD28;CD34;CD36;CD3E;CD4;CD40;CD40LG;CD6;CD74;CD83;CD86;CLEC4E;CLEC6A;CLEC9A;CRLF2;CRTAM;CSF1R;CX3CL1;CYBB;CYP1B1;DRD2;EBI3;EGR1;ELANE;F2R;FCN1;FERMT1;FFAR3;FGR;FOXP3;GBP5;GPRC5B;GPSM3;HEG1;HGF;HLA-DPA1;HLA-DPB1;HLA-E;HTR2B;IDO1;IFI16;IFNG;IL10;…
GO:0032637	interleukin-8 production	0.64365	1.52726	0	0.0122141	71	ANXA1;CCL5;CCR5;CTSL;CXCR2;FASLG;HCAR2;IL6;ITPKB;MEF2C;NOD2;PIK3CD
GO:0007187	G protein-coupled receptor signaling pathway, coupled to cyclic nucleotide second messenger	0.619378	1.52489	0	0.0124887	249	ATP1A2;ATP1B2;FXYD1;FXYD2;KCNA3;KCNA5;KCNE1;KCNE1B;KCNE5;KCNIP2;KCNT2;SLC40A1;SLC8A1
GO:0030431	sleep	0.683741	1.52328	0.00426894	0.012593	31	ABCA1;AICDA;ASS1;BMP6;BTK;CARD16;CARD17;CARD8;CASP1;CCL2;CCL3;CCL5;CCR5;CD14;CD180;CD274;CD36;CD40;CD6;CD86;CSF3;CTSG;CX3CL1;CXCL1;CXCL10;CXCL11;CXCL13;CXCL2;CXCL3;CXCL5;CXCL6;CXCL9;DEFA1;DEFA3;EDNRB;FCGR2B;GFI1;GSTP1;HCK;ICAM1;IL10;IL12A;IL12B;IL18;IL1B;IL6;IRAK2;IRF8;KMO;LBP;LCN2;LILRB1;LTF;LY86;LY96;LYN;MALT1;MEF2C;MRC1;NLRP3;NLRP7;NOD2;NOS3;NR1H3;NUGGC;PDCD1LG2;PDE4B;PDE4D;PLSCR4;PPARGC1A;PPB…
GO:0060191	regulation of lipase activity	0.633512	1.523	0	0.0124846	93	ADGRA2;AGER;AIF1;BST1;C3AR1;CAMK1D;CCL19;CCL2;CCL21;CCL3;CCL5;CCR1;CCR2;CCR4;CCR6;CCR7;CD74;CMKLR1;CXCL10;CXCL12;CXCL13;CXCL14;CXCR2;CXCR4;CYP19A1;DUSP1;DYSF;EDN1;EDN3;EFNB2;ELANE;F3;FGF18;FGF2;FPR2;GPR18;GPR183;GPSM3;GSTP1;IL12A;IL16;IL23A;IL6;IL6R;JAM3;KDR;LBP;LGALS9;LGMN;LPAR1;LYN;MET;MYCBP2;NCKAP1L;NOTCH1;NRP1;NTRK3;P2RY12;PADI2;PDGFD;PDGFRA;PLA2G7;PLXNA4;PPM1F;PRKD1;PTK2B;RAC2;RARRES2;RIPOR2…
GO:0009595	detection of biotic stimulus	0.717073	1.52284	0.0100111	0.0123912	21	ACADL;ACHE;ACSL1;ADAMTS5;ADCYAP1;ADIPOQ;ADRB1;ADRB2;ADRB3;ALDH1A1;ARRDC3;CAV1;CCR2;CD36;CIDEA;CMKLR1;CXCR4;DIO2;EBF2;ELOVL3;EPAS1;FABP4;FABP5;G0S2;GHRL;ID1;IL15;IL18;IL18R1;IRF4;JAK2;LCN2;LEP;LEPR;LGR4;LPIN1;MAP2K6;NOTCH1;NOVA2;NPR3;NR1H3;OXT;OXTR;PLAC8;PLCL2;PM20D1;PPARGC1A;PPARGC1B;PRDM16;PTH2R;SYK;TLR4;TRPV2;TSHR;UCP3;WNT10B;ZNF423
GO:0045088	regulation of innate immune response	0.613092	1.5212	0	0.012613	365	BNC2;CYP26B1;EGFR;HAND2;KIT;NTF4;PRDM16;SIX1;TBX1;WNT10A;WNT10B
GO:0045445	myoblast differentiation	0.636154	1.52029	0	0.0126153	84	ADCY2;ADCY3;ADCY4;ADCY5;ADCY7;ADM;ADORA2A;EPHA2;GUCY1A2;NPPC;NPR1;NPR2;PDE10A;PDE1A;PDE2A;PDE4B;PDE4D;PDE5A;PDE7A;PDE7B;PDE8B;PDE9A;RORA
GO:0032633	interleukin-4 production	0.675786	1.52016	0.00317125	0.012477	34	ADRA1A;ADRA1D;ADRA2A;ADRA2B;ADRA2C;ADRB1;ADRB2;ADRB3;AKAP13;ARRDC3;DRD2;NOS1;PDE4D;PLN;RAPGEF2;RGS2
GO:0032635	interleukin-6 production	0.624679	1.51723	0	0.0127933	130	ABCA1;ACKR2;ADA;ADCY2;ADCY3;ADCY4;ADCY5;ADCY7;ADCYAP1;ADCYAP1R1;ADGRB1;ADGRB3;ADGRD1;ADGRE2;ADGRE3;ADGRE5;ADGRF1;ADGRG2;ADGRG3;ADGRG5;ADGRG6;ADGRL2;ADGRL3;ADGRL4;ADM;ADRA1A;ADRA1D;ADRA2A;ADRA2C;ADRB1;ADRB2;ADRB3;AHR;AKAP13;AKAP6;ANK2;APLNR;AQP1;ARRDC3;ATP1A2;AVPR1A;BHLHA15;BST1;BTK;CALCRL;CALML3;CALML4;CAMK2D;CASQ2;CCL3;CCR1;CCR10;CCR2;CCR3;CCR4;CCR5;CCR6;CCR7;CCR8;CCRL2;CD22;CD36;CD3E;CD4;CLIC2;…
GO:0002269	leukocyte activation involved in inflammatory response	0.682833	1.51328	0.00211193	0.0135015	31	A2M;ADCYAP1;ASS1;BTK;C1QA;C1QB;C1QC;C1R;C1S;C2;C2CD4B;C3;C3AR1;C4BPA;C6;C7;CCR7;CD163;CD19;CD6;CFH;CFHR1;CFI;CFP;CNR1;CR1;CR2;CXCR2;DNASE1L3;EDNRB;ELANE;F3;FCGR2B;FFAR3;GSTP1;HLA-E;HP;HPR;ICAM1;IL6;IL6R;ITIH4;LBP;NLRP3;NPFF;NPY5R;OSMR;PIK3CG;PLSCR1;PPARG;PROS1;PTGER3;PTGS2;S100A8;SAA1;SAA2;SAA4;SERPINF2;SERPING1;TAC1;TNF;TNFRSF11A;TNFSF11;VCAM1;VNN1
GO:0045576	mast cell activation	0.643913	1.51216	0.00101523	0.013583	61	ADIPOQ;AIM2;APOB;ASS1;BIRC3;CARD16;CARD8;CASP1;CASP4;CCDC3;CCL13;CCL14;CCL16;CCL17;CCL18;CCL19;CCL2;CCL21;CCL22;CCL23;CCL24;CCL25;CCL3;CCL3L3;CCL5;CCL8;CD14;CD27;CD40;CD40LG;CD70;CEBPA;CHI3L1;CLIP3;CRHBP;CX3CL1;CYLD;DCSTAMP;EDA;EDAR;EDN1;FABP4;GBP1;GBP2;GPD1;GSTP1;HAS2;HDAC4;HYAL1;ICAM1;IL18BP;JAK2;KLF2;LCN2;LTA;LTB;MAP3K14;MAP3K5;PCK1;PID1;PLVAP;PPARGC1A;PRKN;PTGS2;PTK2B;PTPN2;RORA;SELE;SFRP1;SL…
GO:0007162	negative regulation of cell adhesion	0.61473	1.51002	0	0.014086	256	BTK;CARD9;CLEC6A;COTL1;CTSG;DEFA1;DEFA3;ELANE;GNLY;LTF;MALT1;MPO;PTX3;RARRES2;RNASE7;S100A12;S100A8;S100A9;SYK;TLR4
GO:0042116	macrophage activation	0.628212	1.5091	0	0.0141035	79	ACPP;ADA;ADCY5;ADORA2A;ADORA2B;ANO6;GPR171;GPR34;GPR87;NECAB2;P2RX1;P2RX5;P2RX7;P2RY1;P2RY10;P2RY12;P2RY13;P2RY14;P2RY6;P2RY8;PTAFR
GO:0001562	response to protozoan	0.710433	1.50814	0.00895857	0.0141858	20	AGER;AIM2;APOB;ARRB2;BIRC3;BTK;C2CD4B;C3;CARD11;CARD9;CAV1;CCL14;CCL18;CCL24;CCL3;CCL3L3;CCL5;CCR2;CCR7;CD14;CD1D;CD209;CD226;CD28;CD300A;CD300LF;CD36;CD6;CEBPA;CLEC10A;CLEC4A;CLEC4C;CLEC4D;CLEC4E;CLEC6A;CLEC7A;CNR1;COCH;COLEC12;CRTAM;CTSS;CX3CL1;CYLD;EGFR;ETS1;FABP4;FCN1;FCRL3;FFAR3;FYN;GBP5;GFI1;GPRC5B;GPSM3;HCK;HLA-E;ICAM2;ICAM3;IDO1;IFI16;IL12A;IL12B;IL15;IL17B;IL17D;IL18;IL18RAP;IL1B;IL1RL1;…
GO:0001818	negative regulation of cytokine production	0.61302	1.50537	0	0.0147822	256	ADA;AICDA;ANXA1;APBB1IP;APLF;CCL19;CCR6;CD180;CD1C;CD244;CD28;CD40;CD40LG;CD86;CLEC4D;CLEC4E;CORO1A;DLL1;DOCK10;DOCK11;EOMES;FCGR2B;FOXP3;GAPT;GPR183;HLA-DMB;HLX;ICAM1;IFNG;IL10;IL12B;IL12RB1;IL18;IL18R1;IL23A;IL27RA;IL6;IRF4;ITGAL;ITM2A;JAK3;LCP1;LGALS9;LILRB1;LY9;MALT1;MFNG;NFKBID;NFKBIZ;NLRP3;PLCG2;PLCL2;PTGER4;PTK2B;PTPRC;RAB27A;RORA;SLAMF6;SPN;TBX21;TLR4;TNFSF18;UNC13D;ZC3H12A;ZNF683
GO:0072507	divalent inorganic cation homeostasis	0.602443	1.49645	0	0.0171073	494	ADA;APOB;ARRB2;BIRC3;BLK;BMX;BTK;BTLA;BTN1A1;BTN2A2;BTN3A1;BTN3A2;BTN3A3;BTNL9;C3AR1;CARD11;CARD9;CAV1;CCR7;CD14;CD19;CD200R1;CD209;CD22;CD226;CD247;CD28;CD300A;CD300LF;CD33;CD36;CD38;CD3D;CD3E;CD3G;CD4;CD40;CD79A;CD79B;CLEC10A;CLEC4A;CLEC4C;CLEC4D;CLEC4E;CLEC6A;CLEC7A;CMKLR1;COLEC12;CR1;CR2;CTLA4;CTSH;CTSS;CYLD;DUSP22;ELMO1;FCER1A;FCGR2B;FCN1;FCRL3;FER;FGR;FOS;FOXP3;FPR2;FPR3;FYB1;FYN;GAB2;GBP1;…
GO:1901342	regulation of vasculature development	0.605868	1.49576	0	0.0170683	311	ABCA1;AIM2;ALOX15B;ANGPT1;ANXA1;BANK1;BTN2A2;BTN3A1;BTN3A2;C1QTNF4;CARD11;CARD16;CARD17;CARD8;CASP1;CCL19;CCL3;CCR7;CD14;CD2;CD200;CD200R1;CD244;CD274;CD34;CD36;CHI3L1;CIDEA;CLEC4E;CLEC6A;CLEC9A;CLECL1;CRLF2;CRTAM;CSF1R;CX3CL1;DRD2;DYSF;F2R;FCGR2B;FCN1;FERMT1;FFAR4;FGR;FOXP3;GBP1;GBP5;GHRL;GPAM;HTR2B;IFIH1;IL10;IL1B;IL1R2;IL1RL1;IL33;IL4R;LCP2;LEP;LGALS9;LGR4;LILRA5;LILRB1;LPL;LRRK2;LYN;MAPK11;MB…
GO:0050795	regulation of behavior	0.633606	1.49385	0.00101112	0.0175285	65	ANXA1;CCL13;CCL14;CCL16;CCL17;CCL18;CCL19;CCL2;CCL21;CCL22;CCL23;CCL24;CCL25;CCL3;CCL3L3;CCL5;CCL8;CD38;CD40;CHI3L1;CX3CL1;EDN1;EGR1;ETS1;GBP1;GBP2;HAS2;HDAC4;HYAL1;ICAM1;IL1R1;IL1R2;IL1RL2;IL6;IRAK2;IRAK3;KLF2;LCN2;LGALS9;MAP3K3;MAP3K8;MAPK11;NLRP7;NOD1;PCK1;PELI1;PELI2;PLCB1;PRKCA;PTGIS;RORA;SELE;SFRP1;SIRPA;SNCA;TFPI;TNFRSF11A;TRIM63;XCL1;XCL2;ZC3H12A
GO:0006909	phagocytosis	0.608258	1.48894	0	0.0189744	237	AICDA;ANGPT1;APLF;B2M;BTK;CAMK4;CARD11;CCR6;CD22;CD226;CD244;CD28;CD36;CD40;CD40LG;CD74;CD96;CLC;ELANE;FCGR2B;FCRL3;FFAR3;FOXP3;GAPT;GPRC5B;HLA-DQB1;HLA-E;IL10;IL12A;IL12B;IL18;IL18R1;IL18RAP;IL1R1;IL27RA;IL33;IL6;IL7R;INAVA;IRAK3;ITM2A;JAK3;KIR2DL4;KIT;KLK3;KLK5;KLK7;LILRB1;MALT1;MMP7;MZB1;NLRP3;NR4A3;POU2F2;PTPRC;RBP4;SAMHD1;SASH3;SPINK5;TBX21;TLR4;TLR9;TMIGD2;TNF;TNFRSF1B;TNFSF13B;VPREB3;XCL1
GO:0034367	protein-containing complex remodeling	0.670851	1.4854	0.00947368	0.0199515	29	AGER;ANGPT1;CCL16;CCL3;CCL5;CCR4;CORO1A;CX3CL1;CXCL12;F3;FGF2;FGF7;FPR2;GPNMB;HGF;IL16;KDR;LGALS3;MET;NRP1;NTRK3;PTPRJ;ROBO3;S1PR1;SAA1;SAA2;SAA2-SAA4;SAA4;SCG2;SEMA5A;VEGFC;VEGFD
GO:0033622	integrin activation	0.69544	1.48031	0.0122222	0.0215799	22	ADA;ANXA1;BCL6;BIRC7;BTK;CCL19;CCL21;CCL5;CCR5;CCR7;CD27;CD274;CD3G;CD74;CLC;CTSL;CXCL12;CXCR2;DOCK8;FASLG;FCER1G;GAS6;GIMAP8;GPAM;HCAR2;HCLS1;IDO1;IL10;IL2;IL2RA;IL6;IL7R;ITPKB;JAK3;LGALS3;LGALS9;LILRB1;LYN;MEF2C;MERTK;NFKBID;NOD2;NR4A3;P2RX7;PDCD1;PIK3CD;PRKCQ;PTCRA;RAG1;RAPGEF2;RPS6;TNFRSF21;TNFRSF4
GO:0048017	inositol lipid-mediated signaling	0.601842	1.47966	0	0.0215838	164	AIF1;AQP4;ASS1;B2M;CAMK2D;CASP1;CCL13;CCL14;CCL16;CCL17;CCL18;CCL19;CCL2;CCL21;CCL22;CCL23;CCL24;CCL25;CCL3;CCL3L3;CCL5;CCL8;CD40;CIITA;CX3CL1;DAPK1;EDN1;GBP1;GBP2;GBP4;GBP5;GBP6;GSN;HCK;HLA-DPA1;HLA-DPB1;HLA-DQA1;HLA-DQA2;HLA-DQB1;HLA-DQB2;HLA-DRA;HLA-DRB1;HLA-DRB5;HLA-E;HLA-F;ICAM1;IFNG;IFNGR1;IL12B;IL12RB1;IRF1;IRF4;IRF8;JAK2;KYNU;LGALS9;MEFV;MID1;MRC1;NCAM1;NLRC5;NMI;NR1H3;OASL;PARP14;PPARG;P…
GO:0098542	defense response to other organism	0.593691	1.47641	0	0.0226094	469	ADIPOQ;ANGPT1;ARRB2;BPI;C1QTNF4;CARD9;CCL19;CCL3;CCR2;CD14;CD2;CD274;CD34;CD36;CD86;CIDEA;CLEC4A;CX3CL1;CYBB;FOXP3;GHRL;GPNMB;GPR18;GSTP1;HLA-E;IFNG;IL10;IL12B;IL23A;IRAK3;JAK2;LBP;LEP;LGALS9;LILRA4;LILRA5;LILRB1;LRRK2;LTF;LY96;NLRC3;NOD1;NOD2;PIK3R1;POMC;PTAFR;PTPN22;PTPRC;PTPRJ;RASGRP1;SASH3;SIRPA;SLAMF1;SPN;SYT11;TLR1;TLR2;TLR3;TLR4;TLR9;TNFAIP3;TNFRSF8;TWIST1;UBE2J1;VSIR;ZBTB20;ZC3H12A;ZFP36
GO:0097305	response to alcohol	0.598636	1.47593	0	0.0225925	229	C1QTNF4;CBL;CHI3L1;FER;GFI1;ICAM1;IL6;IL6R;JAK1;JAK2;PCK1;PID1;PPARGC1A;PTGIS;PTPN2;SELPLG;SOCS3;ST3GAL6;STAT1;TDGF1
GO:0070371	ERK1 and ERK2 cascade	0.596411	1.47197	0	0.0239129	322	ADA;ADGRG3;ADIPOQ;AGER;AICDA;ANXA1;ATM;ATP11C;B2M;BATF2;BATF3;BCL11B;BCL6;BLNK;BTK;BTN2A2;C1QC;CAMK4;CARD11;CBFA2T3;CCL19;CCL3;CCR1;CCR6;CCR7;CCR9;CD101;CD1D;CD2;CD27;CD28;CD3D;CD3E;CD3G;CD4;CD40LG;CD74;CD79A;CD79B;CD83;CD86;CD8A;CDH17;CDK6;CEBPA;CLEC4D;CLEC4E;CMTM7;CR1;CR2;CSF1R;CSF3;CTLA4;CYLD;CYP26B1;DCSTAMP;DLL1;DOCK10;DOCK11;DOCK2;DTX1;EGR1;EGR3;EOMES;EPHA2;EVI2B;FBN1;FBXW7;FCGR2B;FCRL3;FLT3…
GO:2001057	reactive nitrogen species metabolic process	0.619475	1.47164	0	0.0238257	71	ACKR1;ADCYAP1;ADIPOQ;ADORA2B;AGER;ALOX15B;APOD;CD74;CSF1R;CXCL6;DDX3X;EGR1;ELANE;EPHA2;FFAR3;GSTP1;HAVCR2;HIF1A;IL10;IL18;IL1B;IL1RL1;IL33;IL4R;IL6;IL6R;IL7;KLF4;LBP;LGALS9;LPL;MBP;MCOLN2;MEFV;S100A8;S100A9;SIRPA;SNAI2;SOCS5;TLR2;TLR3;TLR4;TLR7;TLR9;TNF;TSLP;TWIST1
GO:0007272	ensheathment of neurons	0.611028	1.46911	0	0.0247953	119	ABCA1;ADM;AICDA;ALPL;APOB;ASS1;B2M;BMP6;CARD16;CARD17;CARD8;CASP1;CCL2;CCL3;CCL5;CCR5;CCR7;CD180;CD274;CD36;CD40;CD6;CD86;CD96;CNR1;CNR2;CPS1;CSF2RB;CSF3;CTSG;CX3CL1;CXCL1;CXCL10;CXCL11;CXCL13;CXCL2;CXCL3;CXCL5;CXCL6;CXCL9;DCN;DEFA1;EDN1;EDNRB;ELANE;F2R;FASLG;FCGR2B;FMO1;FOS;GFI1;GNRH1;GSTP1;HCK;HPGD;ICAM1;IDO1;IL10;IL10RA;IL12A;IL12B;IL12RB2;IL18;IL18BP;IL6;INAVA;IRAK2;IRAK3;IRF8;JAK2;KCNJ8;LBP;…
GO:1903706	regulation of hemopoiesis	0.594244	1.46663	0	0.025596	385	ADA;ADD2;ADGRE2;ADTRP;AIF1;ANGPT1;ANGPT4;ANXA1;APOB;APOD;ATP1B2;BMP5;BST1;C3AR1;CAMK1D;CAV1;CCL13;CCL14;CCL16;CCL17;CCL18;CCL19;CCL2;CCL21;CCL22;CCL23;CCL24;CCL25;CCL28;CCL3;CCL3L3;CCL5;CCL8;CCR1;CCR2;CCR5;CCR6;CCR7;CD2;CD200;CD200R1;CD244;CD34;CD48;CD74;CD84;CEACAM3;CH25H;CMKLR1;CNR2;CORO1A;CX3CL1;CXCL1;CXCL10;CXCL11;CXCL12;CXCL13;CXCL14;CXCL2;CXCL3;CXCL5;CXCL6;CXCL9;CXCR1;CXCR2;CXCR3;CXCR4;CXCR…
GO:0097366	response to bronchodilator	0.630466	1.46588	0.00820513	0.0256143	50	A2M;ADGRE2;AGER;AIM2;ANGPT1;ANXA1;APLF;APOBEC3F;APOBEC3G;ARRB2;B2M;BIRC3;BTK;C1QA;C1QB;C1QC;C1R;C1S;C2;C3;C3AR1;C4BPA;C6;C7;CCL19;CCR2;CD19;CD1A;CD1B;CD1C;CD1D;CD1E;CD22;CD226;CD244;CD28;CD300A;CD36;CD40;CD40LG;CD74;CD84;CD86;CD96;CFH;CFHR1;CFI;CFP;CLC;CLEC4G;CR1;CR2;CRTAM;CXCL6;DNASE1L3;DUSP22;ENPP3;FCER2;FCGR2B;FCRL3;FES;FFAR3;FGR;FOXF1;FOXP3;GATA2;GPRC5B;HERC5;HLA-DMB;HLA-E;HLA-F;HLX;IFNG;IFNL…
GO:0010644	cell communication by electrical coupling	0.662211	1.46352	0.024236	0.0263451	28	ADCYAP1;BTK;C3;CCR7;CD28;CD6;CNR1;CXCR2;CYSLTR1;ELANE;FCGR2B;GPR17;HLA-E;ICAM1;IL10;IL12B;IL2RA;IL5RA;LTA;NOTCH1;NPFF;NPY5R;RASGRP1;TNF
GO:0007618	mating	0.645826	1.46053	0.0143885	0.0272604	37	ACPP;ADCYAP1;ADRA2C;CCL3;CCR2;CNR1;CNR2;CXCL12;DLG2;EDN1;EDNRB;EPHB1;F2R;FABP5;FYN;GRIN2A;HOXD1;HTR2A;IL10;IL12B;KCNA1;KCNA2;MGLL;MME;NDN;NPFF;NPY2R;NTRK1;OPRPN;OXT;P2RX7;P2RY1;PENK;PHF24;PTAFR;PTGS2;SCN11A;SCN3B;SCN9A;SMR3B;SPX;TAC1;TMEM100
GO:0008037	cell recognition	0.595688	1.4572	0	0.0284266	147	A2M;ADA;ADCYAP1;ADGRF5;ADIPOQ;ADORA2A;ADTRP;ALOX15;ANGPT1;ANXA1;APOD;ARRB2;ATM;BANK1;BCL6;BMP5;BPI;BTK;BTN2A2;C1QC;C4BPA;CCL2;CCL21;CCL25;CCL28;CCL3;CCR2;CD14;CD200;CD200R1;CD22;CD274;CD300A;CD300LF;CD74;CD84;CD86;CD96;CDK6;CLEC4G;CNR1;CNR2;CR1;CTLA4;CX3CL1;CXCL12;CXCR2;CYP19A1;DLL1;DRD2;DTX1;DUSP1;DUSP22;EMILIN1;ENPP3;FAM19A3;FBN1;FBXW7;FCER1G;FCGR2B;FCRL3;FER;FOXF1;FOXP3;GAL;GATA2;GBP1;GCSAM;GN…
GO:1904950	negative regulation of establishment of protein localization	0.594782	1.45438	0	0.0296589	176	ADORA2A;AGER;AIF1;ATM;BACE2;CD200;CD200R1;CX3CL1;EGFR;FAM19A3;FPR2;IL18;IL1B;IL33;IL6;ITGB2;JUN;LRP1;LRRK2;MMP3;NAMPT;PTPRC;SMO;SNCA;STAP1;TLR2;TLR3;TLR6;TLR7;TLR8;TNF;TNFRSF1B
GO:0051932	synaptic transmission, GABAergic	0.634231	1.45238	0.0061792	0.0303929	45	ABCD2;ADCY7;ALOX5;APOD;BTK;CD36;CD6;CD96;GBP5;GPSM3;IDO1;IL17B;IL17D;IL1R2;LBP;LEP;LYN;MEFV;NLRC3;NLRP7;P2RX1;PER1;SIRPA;SLAMF8;SYK;TLR4;TLR6;ZC3H12A
GO:0001525	angiogenesis	0.58311	1.44778	0	0.0322357	480	ADA;ADAMTS18;ADIPOQ;ADTRP;AGER;AIF1;ALOX15;ANXA1;ASS1;BMP2;BTLA;BTN2A2;C1QTNF1;CARD11;CAV1;CCDC88B;CCL19;CCL2;CCL21;CCL28;CCL5;CCM2L;CCR2;CCR7;CD1D;CD209;CD27;CD274;CD28;CD3E;CD4;CD40LG;CD5;CD6;CD74;CD83;CD86;CLEC4G;CLECL1;CORO1A;CTLA4;CX3CL1;CXCL12;CXCL13;CYLD;DOCK8;DPP4;DTX1;EBI3;EFNA5;EFNB2;EGR3;ELANE;ETS1;FCGR2B;FERMT3;FOXP3;FYN;GLI2;GNRH1;GPAM;GPNMB;GRAP2;HAS2;HLA-DMB;HLA-DPA1;HLA-DPB1;HLA-E…
GO:0060759	regulation of response to cytokine stimulus	0.588467	1.43942	0	0.0360954	163	ADAMTS18;ADGRF5;ADORA2A;ANXA1;APOE;ATM;BANK1;BCL6;BPI;BTK;BTN2A2;C1QTNF1;CCR2;CD200;CD274;CD300A;CD300LF;CD74;CD84;CD86;CLEC4G;CNR1;CNR2;CTLA4;CX3CL1;CYGB;DTX1;DUSP22;EMILIN1;ENPP3;FAM19A3;FCGR2B;FER;FOXF1;FOXP3;GAL;GNRH1;GPNMB;HLX;ID2;IDO1;IL10;IL2;IL2RA;IL4R;INPP5D;IRF1;JAK3;LAG3;LAX1;LGALS3;LGALS9;LILRB1;LST1;LYN;MERTK;MILR1;MNDA;NFKBID;NOS3;NR1H3;PAG1;PDCD1LG2;PDE5A;PDGFRA;PELI1;PLA2G2D;PRNP;…
GO:0006898	receptor-mediated endocytosis	0.584359	1.43627	0	0.0374747	287	A2M;ABCD2;ACE2;ADA;ADCY7;ADCYAP1;ADIPOQ;AGER;ANXA1;APOD;ATM;BIRC3;BST1;BTK;C1QA;C1QB;C1QC;C1QTNF12;C1R;C1S;C2;C2CD4B;C3;C3AR1;C4BPA;C6;C7;CALCRL;CCL14;CCL18;CCL24;CCL3;CCL3L3;CCL5;CCR2;CCR7;CD19;CD200;CD200R1;CD28;CD6;CDH5;CEBPA;CFH;CFHR1;CFI;CFP;CMA1;CNR1;CNR2;CR1;CR2;CX3CL1;CYLD;CYP19A1;DNASE1L3;EDNRB;EGFR;ELANE;ENPP3;ETS1;FABP4;FCGR2B;FFAR3;FNDC4;FOXF1;FOXP3;GBP5;GHRL;GPR17;GPRC5B;GPSM3;GSTP1;…
GO:0097696	STAT cascade	0.587579	1.43456	0	0.0382023	148	AGER;AIF1;BMP6;BTK;C2CD4B;C3;C3AR1;CAMK1D;CCL14;CCL18;CCL19;CCL21;CCL24;CCL3;CCL3L3;CCL5;CCR1;CCR2;CCR4;CCR6;CCR7;CD180;CD28;CD6;CD74;CEBPA;CMKLR1;CNR1;CX3CL1;CXCL10;CXCL12;CXCL13;CXCL14;CXCR2;DYSF;EDN1;EDN3;EGFR;ETS1;F3;FABP4;FFAR3;FGF18;FGF2;FPR2;GBP5;GHRL;GPRC5B;GPSM3;HLA-E;IDO1;IL12A;IL12B;IL15;IL16;IL17B;IL17D;IL18;IL1B;IL1RL1;IL21;IL23A;IL33;IL6;IL6R;ITGB2;JAK2;KDR;KLK5;KLK7;LBP;LGALS9;LGMN…
GO:0007229	integrin-mediated signaling pathway	0.591104	1.43435	0	0.0379608	99	BATF2;BATF3;CAMK4;CD2;CLEC4D;DCSTAMP;DOCK2;FLT3LG;IL10;IRF4;SLAMF1;TGFBR2;TSPAN32;UBD
GO:0033687	osteoblast proliferation	0.657761	1.4327	0.0304679	0.0386292	25	A2M;C1QA;C1QB;C1R;C1S;C3;C4BPA;C6;C7;CD19;CFD;CFH;CFI;CFP;COLEC11;CR1;CR2;F10;F13A1;F3;FBLN1;FCN1;FCN2;GP1BA;GP5;IGLL1;IGLL5;KRT1;MASP1;PROS1;SERPING1;TFPI;VSIG4;VWF
GO:2000147	positive regulation of cell motility	0.574624	1.43173	0	0.0388904	489	ALB;APOL1;C6;C7;CFHR1;GPLD1;GZMA;GZMB;GZMH;GZMM;KRT6A;LBP;LILRB1;LYZ;MMD;P2RX7;PRF1
GO:0010959	regulation of metal ion transport	0.578123	1.42809	0	0.0407379	357	CD226;CD274;CRTAM;IL12A;IL12B;PRF1;RBMS3;TXNIP
GO:0032409	regulation of transporter activity	0.580988	1.42489	0	0.042205	246	A2M;BPI;C1QA;C1R;C1S;C3;C4BPA;C6;C7;CCL13;CCL2;CCR2;CCR6;CCR7;CD19;CD28;CFD;CFH;CFI;CFP;COLEC11;CR1;CR2;CTSG;CXCL1;CXCL10;CXCL11;CXCL13;CXCL2;CXCL3;CXCL5;CXCL6;CXCL9;DEFB1;EBI3;ELANE;FCER2;FCGR2B;FCN1;FCN2;GNLY;GPR183;HLA-DQB1;HLA-E;IFNG;IGLL1;IGLL5;IL6;IL7;JCHAIN;KLK3;KLK5;KLK7;KRT6A;LCN2;LTA;LTF;LYZ;MASP1;MEF2C;MMP7;MS4A1;PAX5;PDCD1;PI3;PLA2G2A;POU2AF1;POU2F2;PROS1;PTPRC;RNASE6;RNASE7;S100A12;S…
GO:0042092	type 2 immune response	0.629054	1.42402	0.0136555	0.0424039	36	CCR4;CD274;CD3E;CLC;FOXP3;HLA-E;ICOS;IDO1;IL2RA;IRAK3;LYN;PDCD1;TGFBR2;TNFAIP3
GO:0051341	regulation of oxidoreductase activity	0.595274	1.4225	0.00503525	0.0431	90	ADA;ADD2;ADTRP;AGER;AIF1;ANXA1;ASS1;BTLA;BTN2A2;CARD11;CAV1;CCDC88B;CCL19;CCL2;CCL21;CCL28;CCL5;CCR2;CCR7;CD1D;CD209;CD27;CD274;CD28;CD3E;CD4;CD40LG;CD5;CD6;CD74;CD83;CD86;CLEC4G;CLECL1;CORO1A;CTLA4;CXCL12;CYLD;DOCK8;DPP4;DTX1;EBI3;EFNB2;EGR3;ELANE;ETS1;FCGR2B;FERMT3;FOXP3;FYN;GLI2;GNRH1;GPAM;GPNMB;GRAP2;HAS2;HLA-DMB;HLA-DPA1;HLA-DPB1;HLA-E;HLX;ICAM1;ICOS;IDO1;IFNG;IGF1;IGF2;IL10;IL12A;IL12B;IL12…
GO:0035924	cellular response to vascular endothelial growth factor stimulus	0.600856	1.4222	0.0131579	0.0430278	52	FOXP3;IFNG;IL12A;IL12B;IL15;IL18;IL21;IL23A;LY9;NCKAP1L;PRKCQ;PRNP;RFTN1;SLAMF6;TLR4;VSIR
GO:0034113	heterotypic cell-cell adhesion	0.606016	1.41875	0.00712106	0.0448469	58	ADA;AGER;AIF1;ANXA1;ATP11C;BST1;BTK;BTLA;BTN2A2;CAPN3;CARD11;CAV1;CCDC88B;CCL19;CCL2;CCL21;CCL5;CCR2;CCR7;CD1D;CD2;CD209;CD226;CD27;CD274;CD28;CD38;CD3E;CD4;CD40;CD40LG;CD5;CD6;CD74;CD83;CD86;CEBPA;CLEC4D;CLECL1;CORO1A;CRLF2;CTLA4;CYLD;DOCK8;DPP4;EBI3;EFNB2;EGR3;FCRL3;FGR;FLT3LG;FOXP3;FYN;GLI2;GPAM;GPR183;GRAP2;HLA-DMB;HLA-DPA1;HLA-DPB1;HLA-E;HLX;ICOS;IFNG;IGF1;IGF2;IGLL1;IGLL5;IL10;IL12A;IL12B;I…
GO:0043491	protein kinase B signaling	0.575027	1.41788	0	0.0450089	231	CCR2;CCR3;CCR5;CCR6;CD160;CD19;CXCL9;CXCR2;FCMR;GNLY;IL1RL2;ITK;KIR2DL4;KIR3DL2;KLRC2;KLRC3;KLRG1;LBP;LSP1;LY96;MNDA;NCF1;NCF2;NCR1;PRF1;PTK2B;SH2D1A;SPN;TRAT1
GO:0034764	positive regulation of transmembrane transport	0.579836	1.4175	0	0.0448381	190	ADA;AGER;AIF1;ANXA1;APBB1IP;B2M;BCL11B;BTLA;BTN2A2;BTN3A1;CAMK4;CARD11;CAV1;CCDC88B;CCL19;CCL2;CCL21;CCL5;CCR2;CCR6;CCR7;CD1C;CD1D;CD2;CD209;CD27;CD274;CD28;CD3D;CD3E;CD3G;CD4;CD40LG;CD5;CD6;CD7;CD74;CD83;CD86;CD8A;CD8B;CDH26;CLC;CLEC4A;CLEC4D;CLEC4E;CLEC4G;CLEC7A;CLECL1;CORO1A;CR1;CRTAM;CTLA4;CYLD;CYP26B1;DOCK2;DOCK8;DPP4;DTX1;EBI3;EFNB2;EGR1;EGR3;EOMES;FCGR2B;FOXP3;FUT7;FYN;FZD7;GLI2;GNRH1;GPAM…
GO:0038061	NIK/NF-kappaB signaling	0.585329	1.41679	0	0.044868	118	AGER;CD274;CD28;CD34;CD40LG;CD83;DLL1;FCGR2B;FOXP3;HGF;IDO1;IL12B;IL23A;INAVA;IRF4;JAK3;LGALS9;LILRA5;LILRB1;NOD2;PDCD1LG2;SASH3;TIGIT;TLR2;TLR4;TLR9;TNFRSF21;TRIB2;TSLP;VSIR;XCL1
GO:0038179	neurotrophin signaling pathway	0.614827	1.41675	0.0165631	0.044535	39	ADA;ADGRG3;AHR;AICDA;APLF;ATM;ATP11C;BANK1;BLNK;BST1;BTK;CARD11;CCR6;CD180;CD22;CD27;CD28;CD300A;CD38;CD40;CD40LG;CD74;CD79A;CD79B;CDH17;CMTM7;CR2;CTLA4;CXCR5;CYLD;DLL1;DOCK10;DOCK11;FCGR2B;FCRL1;FCRL3;FLT3;FOXP3;FZD9;GAPT;GPR183;HDAC4;HDAC9;ID2;IGLL1;IGLL5;IKZF3;IL10;IL21;IL27RA;IL6;IL7;IL7R;INPP5D;ITGA4;ITM2A;JAK3;KIT;KLF6;LAX1;LYL1;LYN;MALT1;MEF2C;MFNG;MNDA;MS4A1;MZB1;NCKAP1L;NFAM1;NFATC2;NOD2…
GO:0090077	foam cell differentiation	0.625562	1.41658	0.0252366	0.0442898	35	AVPR2;BTN3A1;CCR2;CCR7;CD2;CD226;CD244;CD274;CD3E;CD96;EBI3;EOMES;FOXP3;HLA-DPA1;HLA-DPB1;IL10;IL12A;IL12B;IL12RB1;IL12RB2;IL18;IL18R1;IL18RAP;IL1R1;IL1RL1;IL21;IL23A;IL27RA;IL33;IL6R;IRF8;ITK;LILRB1;LTA;PDCD1LG2;PDE4B;PDE4D;PRNP;PTPN22;RASGRP1;SASH3;SIRPA;SLAMF6;SPN;TLR4;TLR8;TLR9;TNF;TNFRSF13C;TXK;VSIR;VTCN1;XCL1
GO:0018212	peptidyl-tyrosine modification	0.57095	1.41651	0	0.044004	388	ACKR2;ADGRE2;AIF1;ANXA1;BIN2;BST1;C3AR1;CAMK1D;CCL13;CCL14;CCL16;CCL17;CCL18;CCL19;CCL2;CCL21;CCL22;CCL23;CCL24;CCL25;CCL28;CCL3;CCL3L3;CCL5;CCL8;CCR1;CCR10;CCR2;CCR3;CCR4;CCR5;CCR6;CCR7;CCR8;CCRL2;CD74;CH25H;CMKLR1;CNR2;CORO1A;CX3CL1;CXCL1;CXCL10;CXCL11;CXCL12;CXCL13;CXCL14;CXCL2;CXCL3;CXCL5;CXCL6;CXCL9;CXCR1;CXCR2;CXCR3;CXCR4;CXCR5;CXCR6;CYP19A1;CYP7B1;DEFA1;DUSP1;DYSF;EDN1;EDN3;EDNRB;EGR3;EPHA…
GO:0048771	tissue remodeling	0.580474	1.41586	0	0.0441207	154	AGER;ALB;APOL1;B2M;CCL13;CD1A;CD1B;CD1C;CD1D;CD1E;CD226;CORO1A;CRTAM;CTSC;CTSG;CXCL6;DEFA1;DEFB132;DNASE1L3;ELANE;FCER2;FCGR2B;GNLY;GZMB;GZMM;HLA-E;HLA-F;ICAM1;IFNG;IL10;IL12A;IL12B;IL12RB1;IL18;IL18RAP;IL21;IL23A;IL7R;KIR2DL4;KIR3DL1;KRT6A;LAG3;LEP;LGALS9;LILRB1;LTF;LYZ;MUC7;NCR1;NCR3;P2RX7;PIK3R6;PRF1;PTPRC;RAB27A;RAET1G;RASGRP1;S100A12;SERPINB9;SH2D1A;SLAMF6;SLAMF7;STAP1;STAT5B;ULBP3;UNC13D;VA…
GO:0010463	mesenchymal cell proliferation	0.609408	1.41449	0.012487	0.0446012	45	ADA;ADGRE2;ADGRF5;AGER;AHR;AIF1;ANXA1;APLF;ATM;ATP11C;BANK1;BPI;BST1;BTK;BTLA;BTN2A2;CAMK4;CARD11;CAV1;CCDC88B;CCL19;CCL2;CCL21;CCL5;CCR2;CCR7;CD1D;CD2;CD200;CD209;CD22;CD226;CD27;CD274;CD28;CD300LF;CD38;CD3E;CD4;CD40;CD40LG;CD5;CD6;CD74;CD83;CD84;CD86;CEBPA;CLC;CLEC4D;CLEC4G;CLECL1;CNR1;CNR2;CORO1A;CR1;CRLF2;CTLA4;CX3CL1;CYLD;CYP26B1;DOCK8;DPP4;DTX1;DUSP22;EBI3;EFNB2;EGR3;ENPP3;FCGR2B;FCRL3;FES;…
GO:0010737	protein kinase A signaling	0.638339	1.41308	0.0309168	0.0451392	30	AGER;AICDA;APLF;B2M;BTK;BTN3A2;BTN3A3;C1QA;C1QB;C1QC;C1R;C1S;C2;C3;C4BPA;C6;C7;CCR6;CD1A;CD1B;CD1C;CD1D;CD1E;CD226;CD27;CD28;CD40;CD40LG;CD74;CD8A;CD96;CFI;CLC;CLEC4G;CORO1A;CR1;CR2;CRTAM;CTSC;DUSP22;FCER2;FCGR2B;FOXP3;GAPT;GZMB;GZMM;HLA-DQB1;HLA-E;HLA-F;ICAM1;IGLL1;IGLL5;IL10;IL12A;IL12B;IL12RB1;IL18;IL18R1;IL18RAP;IL1R1;IL21;IL23A;IL27RA;IL6;IL7R;INPP5D;KIR2DL4;KIR3DL1;KLRC2;KLRD1;LAG3;LEP;LGAL…
GO:0002448	mast cell mediated immunity	0.608282	1.40964	0.0163599	0.0468849	49	AGER;AHR;AIF1;ANXA1;ATM;BTK;BTN3A1;CARD11;CCDC88B;CCL19;CCL5;CCL8;CCR2;CD180;CD1D;CD209;CD22;CD274;CD28;CD38;CD3E;CD4;CD40;CD40LG;CD6;CD74;CD79A;CLC;CLEC4G;CLECL1;CORO1A;CR2;CRTAM;CTLA4;CX3CL1;DOCK2;DOCK8;EBI3;ENPP3;FCGR2B;FCRL3;FLT3;FLT3LG;FOXP3;FYN;GAL;GAPT;GNRH1;GPAM;GPNMB;GPR183;HLA-DMB;HLA-DPA1;HLA-DPB1;HLA-E;IDO1;IGF1;IGF2;IKZF3;IL10;IL12A;IL12B;IL12RB1;IL15;IL18;IL21;IL23A;IL2RA;IL33;IL6;I…
GO:0014074	response to purine-containing compound	0.583119	1.40902	0	0.0469469	152	AGER;CCL19;CCR7;CD36;CD40;CD40LG;CMKLR1;IDO1;IFNG;IL10;IL12B;IL23A;IRAK3;IRF8;JAK3;LEP;LILRA5;LTB;MEFV;PLCB1;SLAMF1;TIGIT;TLR4;TLR8;TLR9
GO:0046683	response to organophosphorus	0.584446	1.40818	0	0.0470647	138	ADA;ADCY7;AGER;AICDA;ALOX15;ANXA1;APLF;B2M;BMX;BTK;BTLA;BTN3A1;BTN3A2;BTN3A3;C1QA;C1QB;C1R;C1S;C2;C3;C4BPA;C6;C7;CAMK4;CCL19;CCR2;CCR6;CD1B;CD1C;CD1D;CD1E;CD209;CD226;CD244;CD247;CD27;CD274;CD28;CD3D;CD3E;CD3G;CD4;CD40;CD40LG;CD48;CD6;CD7;CD74;CD79A;CD79B;CD84;CD86;CD8A;CD8B;CFI;CLC;CLEC10A;CLEC4A;CLEC4C;CLEC4D;CLEC4G;CLEC6A;CR1;CR2;CRTAM;CTLA4;CTSC;CTSS;CXCL13;EBI3;EOMES;ERAP2;FCAMR;FCER2;FCGR2B…
GO:0001101	response to acid chemical	0.57123	1.4066	0	0.0478273	329	COA3;COA4;COX17;COX20;DMAC2;NDUFA1;NDUFA10;NDUFA11;NDUFA13;NDUFA2;NDUFA3;NDUFA5;NDUFA7;NDUFA8;NDUFAB1;NDUFAF1;NDUFAF3;NDUFAF6;NDUFAF8;NDUFB1;NDUFB10;NDUFB11;NDUFB2;NDUFB3;NDUFB4;NDUFB6;NDUFB7;NDUFB9;NDUFC1;NDUFC2;NDUFS2;NDUFS5;NDUFS6;NDUFS7;NDUFS8;NDUFV2;PET100;PET117;SCO2;SURF1;UQCC1;UQCC2;UQCC3;UQCR10
GO:0042063	gliogenesis	0.572394	1.40638	0	0.0476227	265	ACKR1;ACKR2;CCL13;CCL14;CCL16;CCL17;CCL18;CCL19;CCL2;CCL21;CCL22;CCL23;CCL24;CCL25;CCL3;CCL3L3;CCL5;CCL8;CCR1;CCR10;CCR2;CCR3;CCR4;CCR5;CCR6;CCR7;CCR8;CCRL2;CMKLR1;CX3CL1;CXCL1;CXCL10;CXCL11;CXCL12;CXCL13;CXCL2;CXCL3;CXCL5;CXCL6;CXCL9;CXCR1;CXCR2;CXCR3;CXCR4;CXCR5;CXCR6;DOCK8;DUSP1;EDN1;FOXC1;GPR17;GPR35;GPR75;LRCH1;PADI2;PTK2B;RIPOR2;ROBO1;SLIT2;SLIT3;XCL1;XCL2;XCR1;ZC3H12A
GO:0055094	response to lipoprotein particle	0.642752	1.40299	0.0289389	0.0493595	26	AURKAIP1;CHCHD1;DAP3;DPH1;DPH2;EEF1A2;EEFSEC;EFL1;EIF4A3;EIF5A;EIF5AL1;ERAL1;GADD45GIP1;GFM1;HBS1L;MRPL10;MRPL12;MRPL13;MRPL14;MRPL17;MRPL18;MRPL20;MRPL21;MRPL22;MRPL23;MRPL24;MRPL27;MRPL28;MRPL3;MRPL32;MRPL33;MRPL34;MRPL35;MRPL36;MRPL37;MRPL38;MRPL4;MRPL40;MRPL41;MRPL42;MRPL43;MRPL47;MRPL49;MRPL51;MRPL52;MRPL53;MRPL54;MRPL55;MRPL57;MRPL58;MRPL9;MRPS11;MRPS12;MRPS14;MRPS15;MRPS16;MRPS17;MRPS18A;M…
GO:0003012	muscle system process	0.565823	1.40141	0	0.0498026	421	ACAD9;DMAC2;ECSIT;NDUFA1;NDUFA10;NDUFA11;NDUFA12;NDUFA13;NDUFA2;NDUFA3;NDUFA5;NDUFA6;NDUFA7;NDUFA8;NDUFAB1;NDUFAF1;NDUFAF3;NDUFAF6;NDUFAF8;NDUFB1;NDUFB10;NDUFB11;NDUFB2;NDUFB3;NDUFB4;NDUFB5;NDUFB6;NDUFB7;NDUFB9;NDUFC1;NDUFC2;NDUFS1;NDUFS2;NDUFS3;NDUFS4;NDUFS5;NDUFS6;NDUFS7;NDUFS8;NDUFV2;NDUFV3;TIMMDC1
GO:0006284	base-excision repair	-0.469643	-1.81064	0	0.0312512	43	CAV1;CAV2;CD2;DOCK2;GSN;MAL;PTPRC;RFTN1
GO:0042769	DNA damage response, detection of DNA damage	-0.485288	-1.8245	0	0.0302224	38	ANXA1;CARD11;CCR2;CD247;CD28;CD34;CD3E;CD4;CD83;CD86;FOXP3;GBP1;GPAM;IL18;IRF4;LAG3;MALT1;NAV3;PDE4B;PDE4D;PRKCQ;PRNP;PTPRC;SASH3;SPTBN1;STAT5B;TBX21;TNFAIP3;VSIG4;VTCN1;XCL1;ZFP36
GO:0034502	protein localization to chromosome	-0.47273	-1.88856	0	0.0180852	81	ASB1;CARD11;CARD9;CCR2;CD28;CD3E;CD4;CD86;CMA1;CYBB;EBI3;EGR1;ELANE;FOXP3;GHRL;IGF2BP2;IGF2BP3;IL10;IL12B;IL18;IL1B;IL21;IL6;INPP5D;IRF1;IRF4;KLF4;LAG3;LBP;LILRB1;LTB;NMI;NOD1;PCSK5;PRKCQ;PTAFR;PTPRC;SPN;STAT5B;SYK;TLR1;TLR3;TLR4;TLR6;TLR7;TLR8;TLR9;TNF;TNFRSF13C;TNFRSF8;TNFSF15;TRIB2;UBE2J1;ZFP36
GO:0001578	microtubule bundle formation	-0.442729	-1.9091	0	0.0173618	88	ABI3BP;ADA;ADAM19;AGER;AIF1;ALOX15;ANGPT1;ANXA1;APBB1IP;ATM;BTLA;BTN2A2;CARD11;CASS4;CAV1;CCDC80;CCDC88B;CCL19;CCL2;CCL21;CCL25;CCL28;CCL5;CCR2;CCR7;CD1D;CD209;CD27;CD274;CD28;CD36;CD3E;CD4;CD40LG;CD5;CD6;CD74;CD83;CD86;CDK6;CLECL1;COL26A1;CORO1A;CTLA4;CX3CL1;CXCL12;CXCL13;CYLD;CYTH3;DOCK8;DPP4;DUSP26;DYSF;EBI3;ECM2;EFNB2;EGFL6;EGFLAM;EGR3;ELANE;EMILIN1;EMILIN2;EMILIN3;ETS1;FBLN2;FERMT1;FOXF1;FOX…
GO:0051383	kinetochore organization	-0.637407	-1.93535	0.0104167	0.0154327	21	CD2;CD244;CORO1A;FLT3LG;HLA-E;ID2;IL12A;IL12B;IL15;IL18;IL18R1;IL21R;IL23A;IL6R;ITGB2;LEP;NCR1;NCR3;PIK3CD;PRDM1;PTPN22;PTPRC;RAB27A;RAET1G;RASGRP1;SLAMF7;STAT5B;TOX;TYRO3;ULBP3;UNC13D;ZNF683
GO:0022616	DNA strand elongation	-0.59255	-1.98488	0	0.0115745	24	A2M;ABCD2;ADA;ADCY7;ADCYAP1;ADIPOQ;ADORA2A;AGER;APOD;APOE;ARRB2;C1QTNF12;CALCRL;CD200;CD200R1;CD96;CDH5;CNR2;CR1;CX3CL1;CYP19A1;DRD2;ELANE;ENPP3;ETS1;FAM19A3;FCGR2B;FFAR4;FNDC4;FOXF1;FOXP3;GHRL;GPR17;GSTP1;HGF;HLA-E;IFI16;IL10;IL12B;IL1R2;IL2;IL22RA2;IL2RA;IRAK3;KIR2DL4;KLF4;KRT1;LGALS9;LILRB1;MEFV;MFHAS1;MMP12;NLRC3;NLRC5;NLRP3;NLRP6;NLRP7;NMI;NPY5R;NR1H3;NT5E;PARP14;PLA2G5;PPARA;PPARG;PTGER4;PT…
GO:0061641	CENP-A containing chromatin organization	-0.580653	-2.0019	0	0.0115745	31	ABCA1;AIM2;ANXA1;CARD16;CARD17;CARD8;CASP1;CCL19;CCL3;CCR7;CD36;CMA1;CX3CL1;EGR1;F2R;GBP5;GHRL;GSTP1;IFI16;IL10;IL1R2;INAVA;JAK2;LGALS9;LILRA5;MEFV;NLRC4;NLRP1;NLRP2;NLRP3;NLRP7;NOD1;P2RX7;SAA1;SIRPA;SUCNR1;TLR4;TLR6;TLR8;TNFAIP3;ZC3H12A
GO:0033108	mitochondrial respiratory chain complex assembly	-0.562672	-2.24935	0	0	90	ABCA1;ADTRP;APOE;CD36;FCER1G;ITGB2;LPL;PPARG;SOCS5;SYK;TLR4;TLR6
GO:0006414	translational elongation	-0.512131	-2.27904	0	0	132	ABCA1;ABCB4;ACSL1;ADIPOQ;AKR1B1;AKR1C1;AKR1C2;AKR1C3;AKR1C4;ALDH1A2;APOB;AQP1;ASS1;ATM;AVPR1A;BCHE;BCL11A;BMP6;BRINP1;BRINP3;CAT;CCL19;CCL21;CCR7;CD36;CD38;CDO1;COL16A1;CPEB1;CPS1;CTSH;CYBB;CYP26B1;CYP2E1;DGAT2;DKK1;DUSP1;EDN1;EGFR;EGR1;EPHA3;FFAR3;FGFR4;FOLR1;FOLR2;FOXO1;FYN;FZD4;FZD7;GJB3;GLDC;GLRA3;GNG2;GNRH1;GSN;GSTP1;HOXA2;HSD17B2;ICAM1;ID3;IGFBP7;KCNMB1;KDR;KLF2;KLF4;LEP;LTK;LYN;MMP2;NTRK1;…
GO:0010257	NADH dehydrogenase complex assembly	-0.631989	-2.50734	0	0	58	ADAM22;ADCYAP1;ADGRG6;AGER;ANXA1;APCDD1;ASCL2;ASPA;BACE2;BIN1;BMP2;CCL2;CCL3;CCR2;CDK6;CDKN2C;CNTNAP1;CX3CL1;CXCR4;DAAM2;DLL1;DNER;DRD1;DTX1;EGFR;EGR2;EPHA4;FPR2;GFAP;GJC2;GPR17;GPR183;GSN;GSTP1;ID2;ID4;IL1B;IL33;IL6;KCNJ10;KLF15;LAMA2;LAMB1;LAMC3;LGI4;LIF;LPAR1;LRP1;LTA;LYN;MATN2;MYOC;NCMAP;NDN;NFIB;NLGN3;NOTCH1;NRG1;NRROS;NTRK2;NTRK3;P2RY1;P2RY12;PENK;PLAG1;PLP1;POU3F1;PPARG;PRDM8;PRKCH;PTK2B;P…

## Sheet: S4 - GSEA Analysis ER neg
Supplementary Table S4: GSEA results
ERα-negative group, ESR2 High vs Low
Gene Set	Description	Enrichment Score	Normalized Enrichment Score	p value	FDR	size	Gene ID
GO:0002250	adaptive immune response	0.794051	2.05026	0	0	374	ADA;ADCY7;ADGRE1;AGER;AICDA;B2M;BATF;BMX;BTK;BTLA;BTN3A1;BTN3A2;BTN3A3;C1QA;C1QB;C1QC;C1S;C2;C3;C4BPA;C6;C7;CAMK4;CCL19;CCR2;CCR6;CD1A;CD1B;CD1C;CD1D;CD1E;CD209;CD226;CD244;CD247;CD27;CD274;CD28;CD3D;CD3E;CD3G;CD4;CD40;CD40LG;CD48;CD6;CD7;CD74;CD79A;CD79B;CD80;CD84;CD86;CD8A;CD8B;CEACAM1;CLC;CLEC10A;CLEC4A;CLEC4C;CLEC4D;CLEC4G;CLEC6A;CR1;CR2;CRACR2A;CRTAM;CSK;CTLA4;CTSC;CTSH;CTSS;CXCL13;EBI3;EOME…
GO:0070661	leukocyte proliferation	0.761382	1.95265	0	0	280	ADA;AGER;AIF1;ATM;BCL2;BTK;BTN2A2;BTN3A1;CARD11;CCDC88B;CCL19;CCL5;CCL8;CCR2;CD180;CD1D;CD209;CD22;CD274;CD28;CD38;CD3E;CD4;CD40;CD40LG;CD6;CD74;CD79A;CD80;CD86;CLC;CLEC4G;CLECL1;CORO1A;CR2;CRTAM;CTLA4;DOCK2;DOCK8;EBI3;FCRL3;FLT3;FLT3LG;FOXP3;FYN;GAPT;GPR183;HLA-DMB;HLA-DPA1;HLA-DPB1;HLA-E;HLA-G;IDO1;IGF1;IKZF3;IL10;IL12A;IL12B;IL12RB1;IL15;IL18;IL21;IL23A;IL27;IL2RA;IL33;IL6;IL6R;IL7;IL7R;INPP5D…
GO:0006968	cellular defense response	0.807599	1.95165	0	0	54	ADORA2A;CCR2;CCR3;CCR5;CCR6;CD160;CD19;CXCL9;CXCR2;FCMR;GNLY;HLA-G;ITK;KIR2DL4;KIR3DL2;KLRC2;KLRC3;KLRG1;LSP1;LY96;MNDA;NCF1;NCF2;NCR1;PRF1;PTK2B;SH2D1A;SPN;TNFRSF4;TRAT1
GO:0002449	lymphocyte mediated immunity	0.761449	1.94931	0	0	234	AGER;AICDA;ARRB2;B2M;BATF;BTK;BTN3A2;BTN3A3;C1QA;C1QB;C1QC;C1S;C2;C3;C4BPA;C6;C7;CCR6;CD1A;CD1B;CD1C;CD1D;CD1E;CD226;CD27;CD28;CD40;CD40LG;CD74;CD8A;CD96;CEACAM1;CLC;CLEC4G;CORO1A;CR1;CR2;CRTAM;CTSC;CTSH;FCER1G;FCER2;FCGR2B;FOXP3;GAPT;GZMB;GZMM;HAVCR2;HLA-DQB1;HLA-E;HLA-F;HLA-G;ICAM1;IGLL1;IGLL5;IL10;IL12A;IL12B;IL12RB1;IL18;IL18R1;IL18RAP;IL21;IL23A;IL27RA;IL6;IL7R;INPP5D;IRF7;KIR2DL4;KIR3DL1;KL…
GO:0042110	T cell activation	0.750715	1.93899	0	0	449	ADA;ADORA2A;AGER;AIF1;APBB1IP;B2M;BATF;BCL11B;BCL2;BLM;BTLA;BTN2A2;BTN3A1;CAMK4;CARD11;CCDC88B;CCL19;CCL2;CCL21;CCL5;CCR2;CCR6;CCR7;CD1C;CD1D;CD2;CD209;CD27;CD274;CD28;CD3D;CD3E;CD3G;CD4;CD40LG;CD5;CD6;CD7;CD74;CD80;CD83;CD86;CD8A;CD8B;CEACAM1;CLC;CLEC4A;CLEC4D;CLEC4E;CLEC4G;CLEC7A;CLECL1;CORO1A;CR1;CRTAM;CSK;CTLA4;CYLD;CYP26B1;DOCK2;DOCK8;EBI3;EGR3;EOMES;FANCA;FCER1G;FCGR2B;FOXP3;FUT7;FYN;GPR18;…
GO:0050867	positive regulation of cell activation	0.752194	1.93311	0	0	305	ADA;AGER;AIF1;BCL2;BLM;BTK;BTLA;BTN2A2;CAPN3;CARD11;CCDC88B;CCL19;CCL2;CCL21;CCL5;CCR2;CCR7;CD1D;CD2;CD209;CD226;CD27;CD274;CD28;CD38;CD3E;CD4;CD40;CD40LG;CD5;CD6;CD74;CD80;CD83;CD86;CEBPA;CLEC4D;CLECL1;CORO1A;CRLF2;CSK;CTLA4;CYLD;DOCK8;EBI3;EGR3;FAM19A3;FCER1G;FCRL3;FGR;FLT3LG;FOXP3;FYN;GAB2;GPAM;GPR183;GRAP2;HAVCR2;HLA-DMB;HLA-DPA1;HLA-DPB1;HLA-E;HLA-G;ICOS;IFNG;IGF1;IGLL1;IGLL5;IL10;IL12A;IL12…
GO:0042113	B cell activation	0.751091	1.92707	0	0	230	ADA;ADGRG3;AICDA;ATM;BANK1;BATF;BCL2;BLNK;BST2;BTK;CARD11;CCR6;CD180;CD22;CD27;CD28;CD38;CD40;CD40LG;CD74;CD79A;CD79B;CR2;CTLA4;CXCR5;CYLD;DOCK10;DOCK11;FCRL1;FCRL3;FLT3;FOXP3;GAPT;GPR183;HDAC9;HHEX;IGLL1;IGLL5;IKZF3;IL10;IL21;IL27RA;IL6;IL7;IL7R;INPP5D;ITGA4;ITM2A;JAK3;KIT;LAT2;LAX1;LYL1;LYN;MALT1;MEF2C;MFNG;MNDA;MS4A1;MZB1;NCKAP1L;NFAM1;NFATC2;NOD2;NTRK1;PIK3CD;PLCG2;PLCL2;POU2F2;PRKCB;PTK2B;PT…
GO:0001906	cell killing	0.756827	1.9208	0	0	156	AGER;ALB;APOL1;ARRB2;B2M;CCL13;CD1A;CD1B;CD1C;CD1D;CD1E;CD226;CEACAM1;CHGA;CORO1A;CRTAM;CTSC;CTSG;CTSH;DNASE1L3;ELANE;FCER2;FCGR2B;GNLY;GZMB;GZMM;HAVCR2;HLA-E;HLA-F;HLA-G;ICAM1;IFNG;IL10;IL12A;IL12B;IL12RB1;IL18;IL18RAP;IL21;IL23A;IL7R;KIR2DL4;KIR3DL1;LAG3;LEP;LGALS9;LILRB1;LYST;LYZ;MICB;NCR1;NCR3;P2RX7;PGLYRP4;PIK3R6;PRF1;PTPN6;PTPRC;RAB27A;RASGRP1;RIPK3;SERPINB9;SH2D1A;SLAMF6;SLAMF7;STAP1;STAT5…
GO:0002694	regulation of leukocyte activation	0.729528	1.88277	0	6.94374e-05	476	ADA;ADGRE2;ADORA2A;AGER;AHR;AIF1;ATM;BANK1;BCL2;BLM;BPI;BTK;BTLA;BTN2A2;CAMK4;CARD11;CCDC88B;CCL19;CCL2;CCL21;CCL5;CCR2;CCR7;CD1D;CD2;CD200;CD209;CD22;CD226;CD27;CD274;CD28;CD300LF;CD38;CD3E;CD4;CD40;CD40LG;CD5;CD6;CD74;CD80;CD83;CD84;CD86;CEACAM1;CEBPA;CLC;CLEC4D;CLEC4G;CLECL1;CNR1;CNR2;CORO1A;CR1;CRLF2;CSK;CTLA4;CYLD;CYP26B1;DOCK8;DTX1;EBI3;EGR3;FAM19A3;FANCA;FCER1G;FCGR2B;FCRL3;FES;FGR;FLT3LG;…
GO:0032633	interleukin-4 production	0.820279	1.90414	0	7.47787e-05	34	CD28;CD3E;CD40LG;CD83;CD86;CLECL1;FCER1G;FOXP3;HAVCR2;HLA-E;IL33;IRF4;ITK;LEF1;LGALS9;NLRP3;NOTCH1;PRKCQ;SASH3;SYK;VTCN1
GO:0002507	tolerance induction	0.850475	1.90589	0	8.10103e-05	25	ACOD1;CCR4;CD274;CD3E;CLC;FOXP3;HAVCR2;HLA-E;HLA-G;ICOS;IDO1;IL2RA;IRAK3;LGALS9;LYN;PDCD1;TGFBR2;TNFAIP3
GO:0007159	leukocyte cell-cell adhesion	0.741916	1.90666	0	8.83749e-05	317	ADA;ADD2;ADORA2A;AGER;AIF1;BLM;BTLA;BTN2A2;CARD11;CCDC88B;CCL19;CCL2;CCL21;CCL25;CCL28;CCL5;CCR2;CCR7;CD1D;CD209;CD27;CD274;CD28;CD3E;CD4;CD40LG;CD5;CD6;CD74;CD80;CD83;CD86;CEACAM1;CLEC4G;CLECL1;CORO1A;CTLA4;CXCL12;CYLD;DOCK8;EBI3;EGR3;ELANE;ETS1;FCGR2B;FERMT3;FOXP3;FYN;GRAP2;HAVCR2;HLA-DMB;HLA-DPA1;HLA-DPB1;HLA-E;HLA-G;ICAM1;ICOS;IDO1;IFNG;IFNL1;IGF1;IL10;IL12A;IL12B;IL12RB1;IL15;IL18;IL21;IL23A…
GO:1990868	response to chemokine	0.765526	1.90998	0	9.72124e-05	92	ACKR1;ACKR2;CCL11;CCL13;CCL14;CCL17;CCL18;CCL19;CCL2;CCL21;CCL22;CCL23;CCL24;CCL25;CCL3;CCL3L3;CCL5;CCL8;CCR1;CCR10;CCR2;CCR3;CCR4;CCR5;CCR6;CCR7;CCR8;CCR9;CCRL2;CMKLR1;CXCL10;CXCL11;CXCL12;CXCL13;CXCL2;CXCL9;CXCR1;CXCR2;CXCR3;CXCR4;CXCR5;CXCR6;DOCK8;FOXC1;GPR35;PADI2;PTK2B;RIPOR2;ROBO1;SLIT2;XCL1;XCL2;XCR1;ZC3H12A
GO:0002764	immune response-regulating signaling pathway	0.716347	1.85532	0	0.000102329	479	ACOD1;ADA;ALPK1;ARRB2;BCL2;BIRC3;BLK;BMX;BPIFB1;BTK;BTLA;BTN1A1;BTN2A2;BTN3A1;BTN3A2;BTN3A3;BTNL9;C3AR1;CARD11;CARD9;CCR7;CD19;CD200R1;CD209;CD22;CD226;CD247;CD28;CD300LF;CD33;CD36;CD38;CD3D;CD3E;CD3G;CD4;CD40;CD79A;CD79B;CEACAM1;CLEC10A;CLEC4A;CLEC4C;CLEC4D;CLEC4E;CLEC6A;CLEC7A;CMKLR1;CR1;CR2;CSK;CTLA4;CTSH;CTSS;CYBA;CYFIP2;CYLD;DDX58;DDX60;DHX58;ELF1;ELMO1;FCER1A;FCER1G;FCGR1A;FCGR1B;FCGR2B;FCN…
GO:0032609	interferon-gamma production	0.767329	1.91014	0	0.000108014	105	AVPR2;BTN3A1;BTN3A2;CCR2;CCR7;CD2;CD226;CD244;CD274;CD3E;CD96;EBI3;EOMES;FOXP3;HLA-DPA1;HLA-DPB1;IFNL1;IL10;IL12A;IL12B;IL12RB1;IL12RB2;IL18;IL18R1;IL18RAP;IL21;IL23A;IL27;IL27RA;IL33;IL6R;IRF8;ITK;LGALS9;LILRB1;LTA;PDCD1LG2;PTPN22;RASGRP1;RIPK3;SASH3;SLAMF6;SPN;TLR4;TLR7;TLR8;TLR9;TNF;TNFRSF13C;TXK;VSIR;XCL1
GO:0002437	inflammatory response to antigenic stimulus	0.774747	1.85585	0	0.000108014	44	ADCYAP1;BTK;C3;CCR7;CD28;CD6;CNR1;CXCR2;CYSLTR1;ELANE;FCER1G;FCGR2B;HLA-E;ICAM1;IL10;IL12B;IL2RA;IL5RA;LTA;NLRP6;NOTCH1;RASGRP1;TNF
GO:0032613	interleukin-10 production	0.777318	1.85988	0	0.000114367	48	AGER;CD274;CD28;CD40LG;CD83;FCER1G;FCGR2B;FOXP3;HGF;IDO1;IL12B;IL23A;IRF4;JAK3;LGALS9;LILRA5;LILRB1;NOD2;PDCD1LG2;SASH3;TIGIT;TLR4;TLR9;VSIR;XCL1
GO:0002285	lymphocyte activation involved in immune response	0.735783	1.8666	0	0.000121515	170	ADA;AICDA;APBB1IP;BATF;CCL19;CCR6;CD180;CD1C;CD244;CD28;CD40;CD40LG;CD80;CD86;CEACAM1;CLEC4D;CLEC4E;CORO1A;DOCK10;DOCK11;EOMES;FCER1G;FCGR2B;FOXP3;GAPT;GPR183;HAVCR2;HLA-DMB;ICAM1;IFNG;IFNL1;IL10;IL12B;IL12RB1;IL18;IL18R1;IL23A;IL27;IL27RA;IL6;IRF4;ITGAL;ITM2A;JAK3;LCP1;LEF1;LGALS9;LILRB1;LY9;MALT1;MFNG;NFKBID;NLRP3;PGLYRP4;PLCG2;PLCL2;PTGER4;PTK2B;PTPRC;RAB27A;RELB;RORA;SEMA4A;SLAMF6;SPN;TBX21;T…
GO:0032615	interleukin-12 production	0.786	1.86821	0	0.000129616	53	AGER;ARRB2;CCL19;CCR7;CD36;CD40;CD40LG;CMKLR1;HLA-G;IDO1;IFNG;IL10;IL12B;IL23A;IRAK3;IRF1;IRF5;IRF8;JAK3;LEP;LGALS9;LILRA5;LILRB1;LTB;MEFV;SLAMF1;TIGIT;TLR4;TLR8;TLR9
GO:0071887	leukocyte apoptotic process	0.727168	1.82056	0	0.000132562	107	ADA;BLM;BTK;CCL19;CCL21;CCL5;CCR5;CCR7;CD27;CD274;CD3G;CD74;CLC;CXCL12;CXCR2;DOCK8;FASLG;FCER1G;GIMAP8;GPAM;HCAR2;HCLS1;HSH2D;IDO1;IL10;IL2RA;IL6;IL7R;IRF7;JAK3;LGALS9;LILRB1;LYN;MEF2C;NFKBID;NOD2;NR4A3;P2RX7;PDCD1;PIK3CD;PRKCQ;PTCRA;RIPK3;TNFRSF4
GO:0002521	leukocyte differentiation	0.705986	1.82826	0	0.000138875	494	ADA;ADGRG3;ADIPOQ;AGER;AICDA;ATM;B2M;BATF;BATF2;BCL11B;BCL2;BLM;BLNK;BTK;BTN2A2;C1QC;CAMK4;CARD11;CBFA2T3;CCL19;CCL3;CCR1;CCR6;CCR7;CCR9;CD101;CD1D;CD2;CD27;CD28;CD3D;CD3E;CD3G;CD4;CD40LG;CD74;CD79A;CD79B;CD80;CD83;CD86;CD8A;CEACAM1;CEBPA;CLEC4D;CLEC4E;CMTM7;CR1;CR2;CSF1R;CSF2;CTLA4;CYLD;CYP26B1;DCSTAMP;DOCK10;DOCK11;DOCK2;EGR3;EOMES;EVI2B;FANCA;FBXW7;FCER1G;FCGR2B;FCRL3;FLT3;FLT3LG;FOXP3;FUT7;GA…
GO:0002697	regulation of immune effector process	0.71156	1.83736	0	0.000145819	376	A2M;ADGRE2;AGER;AIM2;APOBEC3F;APOBEC3G;ARRB2;B2M;BIRC3;BST2;BTK;C1QA;C1QB;C1QC;C1R;C1S;C2;C3;C3AR1;C4BPA;C4BPB;C6;C7;CCL19;CCR2;CD19;CD1A;CD1B;CD1C;CD1D;CD1E;CD22;CD226;CD244;CD28;CD36;CD40;CD40LG;CD74;CD80;CD84;CD86;CD96;CEACAM1;CFB;CFH;CFHR1;CFP;CLC;CLEC4G;CR1;CR2;CRTAM;DDX58;DDX60;DHX58;DNASE1L3;DTX3L;FCER1G;FCER2;FCGR2B;FCRL3;FES;FFAR2;FGR;FOXP3;GAB2;HAVCR2;HERC5;HLA-DMB;HLA-E;HLA-F;HLA-G;IFI…
GO:0032620	interleukin-17 production	0.802489	1.815	0	0.000169065	30	FOXP3;IFNG;IL12A;IL12B;IL15;IL18;IL21;IL23A;LY9;NCKAP1L;NOD2;PRKCQ;RFTN1;SLAMF6;TLR4;VSIR
GO:0042107	cytokine metabolic process	0.709198	1.7775	0	0.000261726	106	CARD11;CCR2;CD28;CD3E;CD4;CD80;CD86;CMA1;CYBB;EBI3;ELANE;FOXP3;GHRL;IGF2BP2;IGF2BP3;IL10;IL12B;IL18;IL21;IL27;IL6;INPP5D;IRF1;IRF4;LAG3;LILRB1;LTB;PRKCQ;PTAFR;PTPRC;SPN;SYK;TLR1;TLR4;TLR6;TLR7;TLR8;TLR9;TNF;TNFRSF13C;TNFRSF8;UBE2J1
GO:0042092	type 2 immune response	0.765986	1.78336	0	0.000272195	36	BATF;CCR2;CD74;CD86;IDO1;IFNL1;IL10;IL18;IL27RA;IL33;IL6;NLRP3;NOD2;RSAD2;TBX21;XCL1
GO:0002532	production of molecular mediator involved in inflammatory response	0.731017	1.77058	0	0.00027775	62	ABCD2;ADCY7;ALOX5;BTK;CD36;CD6;CD96;GBP5;GPSM3;IDO1;IL1R2;LEP;LYN;MEFV;NLRC3;NLRP7;NOD2;P2RX1;SLAMF8;SYK;TLR4;TLR6
GO:0034341	response to interferon-gamma	0.703315	1.792	0	0.000283536	189	ACOD1;AIF1;B2M;BST2;CASP1;CCL11;CCL13;CCL14;CCL17;CCL18;CCL19;CCL2;CCL21;CCL22;CCL23;CCL24;CCL25;CCL3;CCL3L3;CCL5;CCL8;CD40;CIITA;CYP27B1;DAPK1;EVL;FCGR1A;FCGR1B;GBP1;GBP2;GBP4;GBP5;GBP6;GCH1;HCK;HLA-DPA1;HLA-DPB1;HLA-DQA1;HLA-DQA2;HLA-DQB1;HLA-DQB2;HLA-DRA;HLA-DRB1;HLA-DRB5;HLA-E;HLA-F;HLA-G;ICAM1;IFI30;IFITM1;IFNG;IL12B;IL12RB1;IRF1;IRF2;IRF4;IRF5;IRF7;IRF8;IRF9;JAK2;LGALS9;MEFV;MRC1;NLRC5;NR1H…
GO:0001562	response to protozoan	0.820343	1.77058	0	0.000288037	20	BATF;BATF2;CCDC88B;CD40;CLEC7A;IL10;IL12A;IL12B;IRF4;IRF8;LYST;TSPAN32;VTCN1
GO:0022407	regulation of cell-cell adhesion	0.687864	1.76864	0	0.000301694	381	ADA;ADAM19;ADIPOQ;ADORA2A;AGER;AIF1;BLM;BTLA;BTN2A2;CARD11;CCDC88B;CCL19;CCL2;CCL21;CCL25;CCL28;CCL5;CCR2;CCR7;CD1D;CD209;CD27;CD274;CD28;CD3E;CD4;CD40LG;CD5;CD6;CD74;CD80;CD83;CD86;CEACAM1;CLEC4G;CLECL1;CORO1A;CTLA4;CXCL12;CXCL13;CYLD;DOCK8;EBI3;EGR3;ELANE;EPHA7;ETS1;FCGR2B;FERMT3;FOXP3;FYN;GRAP2;HAVCR2;HLA-DMB;HLA-DPA1;HLA-DPB1;HLA-E;HLA-G;ICAM1;ICOS;IDO1;IFNG;IFNL1;IGF1;IL10;IL12A;IL12B;IL12RB…
GO:0035587	purinergic receptor signaling pathway	0.771093	1.76532	0	0.000356445	33	ADA;ADCY5;ADORA2A;GPR171;P2RX1;P2RX5;P2RX7;P2RY10;P2RY11;P2RY12;P2RY13;P2RY14;P2RY8;PTAFR
GO:0030101	natural killer cell activation	0.722323	1.75931	0	0.000470382	83	CD2;CD244;CORO1A;FLT3LG;HAVCR2;HLA-E;IL12A;IL12B;IL15;IL18;IL18R1;IL21R;IL23A;IL6R;ITGB2;LEP;MICB;NCR1;NCR3;PGLYRP4;PIK3CD;PRDM1;PTPN22;PTPRC;RAB27A;RASGRP1;SLAMF7;STAT5B;TOX;UNC13D;ZNF683
GO:0034340	response to type I interferon	0.715608	1.75621	0	0.000486062	89	ADAR;BST2;C19orf66;GBP2;HLA-E;HLA-F;HLA-G;IFI27;IFI35;IFI6;IFIT1;IFIT2;IFIT3;IFITM1;IFNAR2;IKBKE;IRF1;IRF2;IRF4;IRF5;IRF7;IRF8;IRF9;ISG15;ISG20;JAK1;MMP12;MX1;MX2;MYD88;NLRC5;OAS1;OAS2;OAS3;OASL;PSMB8;PTPN1;PTPN2;PTPN6;RSAD2;SAMHD1;SP100;STAT1;STAT2;TYK2;USP18;XAF1;ZBP1
GO:0050663	cytokine secretion	0.690625	1.75876	0	0.000486062	211	ABCA1;AIM2;BANK1;BTN2A2;BTN3A1;BTN3A2;C1QTNF4;CARD11;CARD16;CARD17;CARD8;CASP1;CCL19;CCL3;CCR7;CD14;CD2;CD200;CD200R1;CD244;CD274;CD34;CD36;CHI3L1;CIDEA;CLEC4E;CLEC6A;CLEC9A;CLECL1;CRLF2;CRTAM;CSF1R;CX3CL1;DDX58;F2R;FCGR2B;FCN1;FERMT1;FFAR2;FFAR4;FGR;FOXP3;GBP1;GBP5;GHRL;GPAM;GSDMD;HAVCR2;HTR2B;IFIH1;IL10;IL1B;IL1R2;IL1RL1;IL33;IL4R;LCP2;LEP;LGALS9;LGR4;LILRA5;LILRB1;LPL;LRRK2;LYN;MBP;MCOLN2;MMP1…
GO:0002683	negative regulation of immune system process	0.678676	1.7538	0	0.000499949	412	A2M;ACOD1;ADA;ADCYAP1;ADIPOQ;ADORA2A;ARRB2;ATM;BANK1;BPI;BPIFB1;BST2;BTK;BTN2A2;C1QC;C4BPA;C4BPB;CCL2;CCL21;CCL25;CCL28;CCL3;CCR2;CD200;CD200R1;CD22;CD274;CD300LF;CD74;CD80;CD84;CD86;CD96;CEACAM1;CLEC4G;CNR1;CNR2;CR1;CTLA4;CXCL12;CXCR2;CYP19A1;DHX58;DTX1;FAM19A3;FBXW7;FCER1G;FCGR2B;FCRL3;FOXP3;GBP1;GCSAM;GPAM;GPR171;GPR18;GPR55;HAVCR2;HLA-DOA;HLA-DOB;HLA-E;HLA-G;IDO1;IFI16;IFIT1;IFNL1;IL10;IL12B;…
GO:0035456	response to interferon-beta	0.768097	1.75634	0	0.000500791	32	ACOD1;AIM2;BST2;IFI16;IFIT1;IFIT1B;IFIT3;IFITM1;IFNAR2;IKBKE;IRF1;MNDA;PLSCR1;PYHIN1;STAT1;TMEM173;XAF1
GO:0006959	humoral immune response	0.676877	1.74473	0	0.000562808	240	A2M;ACOD1;BCL2;BLNK;BPI;BPIFB1;BST1;BST2;C1QA;C1QB;C1QC;C1R;C1RL;C1S;C2;C3;C3AR1;C4BPA;C4BPB;C6;C7;C8G;CCL13;CCL2;CCR2;CCR6;CCR7;CD19;CD28;CD83;CFB;CFD;CFH;CFHR1;CFI;CFP;CHGA;COLEC11;CR1;CR2;CTSG;CXCL1;CXCL10;CXCL11;CXCL13;CXCL2;CXCL3;CXCL9;EBI3;ELANE;FCER2;FCGR2B;FCN1;FCN3;GNLY;GPR183;HLA-DQB1;HLA-E;IFNG;IGLL1;IGLL5;IL6;IL7;JCHAIN;KLK7;KRT1;LCN2;LEAP2;LTA;LY86;LYZ;MASP1;MEF2C;MMP7;MS4A1;NOTCH1;P…
GO:0060326	cell chemotaxis	0.680524	1.74661	0	0.000567072	283	ACKR2;ADGRE2;AIF1;ARRB2;BIN2;BST1;C3AR1;CAMK1D;CCL11;CCL13;CCL14;CCL17;CCL18;CCL19;CCL2;CCL21;CCL22;CCL23;CCL24;CCL25;CCL28;CCL3;CCL3L3;CCL5;CCL8;CCR1;CCR10;CCR2;CCR3;CCR4;CCR5;CCR6;CCR7;CCR8;CCR9;CCRL2;CD74;CH25H;CHGA;CMKLR1;CNR2;CORO1A;CSF1;CSF3R;CXCL1;CXCL10;CXCL11;CXCL12;CXCL13;CXCL14;CXCL17;CXCL2;CXCL3;CXCL9;CXCR1;CXCR2;CXCR3;CXCR4;CXCR5;CXCR6;CYP19A1;CYP7B1;DAPK2;EDN3;EDNRB;EGR3;EPHB1;F7;FC…
GO:0002440	production of molecular mediator of immune response	0.684987	1.74115	0	0.000569048	187	AICDA;B2M;BATF;BST2;BTK;CAMK4;CARD11;CCR6;CD22;CD226;CD244;CD28;CD36;CD40;CD40LG;CD74;CD96;CHGA;CLC;DDX58;ELANE;FCER1G;FCGR2B;FCRL3;FOXP3;GAPT;HLA-DQB1;HLA-E;HLA-G;IL10;IL12A;IL12B;IL18;IL18R1;IL18RAP;IL1R1;IL27RA;IL33;IL6;IL7R;IRAK3;ITM2A;JAK3;KIR2DL4;KIT;KLK7;LILRB1;MALT1;MMP7;MZB1;NLRP3;NOD2;NR4A3;POU2F2;PTPRC;RSAD2;SAMHD1;SASH3;SEMA7A;SPINK5;TBX21;TLR4;TLR9;TMIGD2;TNF;TNFRSF14;TNFRSF1B;TNFRSF…
GO:0045785	positive regulation of cell adhesion	0.677486	1.74291	0	0.000573304	389	ABI3BP;ADA;ADAM19;AGER;AIF1;APBB1IP;ATM;BLM;BTLA;BTN2A2;CARD11;CASS4;CCDC80;CCDC88B;CCL19;CCL2;CCL21;CCL25;CCL28;CCL5;CCR2;CCR7;CD1D;CD209;CD27;CD274;CD28;CD36;CD3E;CD4;CD40LG;CD5;CD6;CD74;CD80;CD83;CD86;CLECL1;COL26A1;CORO1A;CTLA4;CXCL12;CXCL13;CYLD;DOCK8;DUSP26;EBI3;EGFL6;EGR3;ELANE;EMID1;ETS1;FOXP3;FYN;GRAP2;HAVCR2;HLA-DMB;HLA-DPA1;HLA-DPB1;HLA-E;HLA-G;ICAM1;ICOS;IFNG;IGF1;IL10;IL12A;IL12B;IL1…
GO:0001819	positive regulation of cytokine production	0.674496	1.74541	0	0.000578019	416	ADCYAP1;ADIPOQ;ADRA2A;AGER;AIM2;B2M;BIRC3;C3;C3AR1;CARD11;CARD8;CARD9;CASP1;CCDC88B;CCL19;CCL3;CCR2;CCR7;CD2;CD200;CD226;CD244;CD274;CD28;CD36;CD3E;CD4;CD40;CD40LG;CD6;CD74;CD80;CD83;CD86;CLEC4E;CLEC6A;CLEC9A;CRLF2;CRTAM;CSF1R;CSF2;CXCL17;CYBA;CYBB;DDX58;DDX60;DHX58;EBI3;ELANE;FCER1G;FCN1;FGR;FOXP3;GBP5;GPSM3;HAVCR2;HGF;HLA-DPA1;HLA-DPB1;HLA-E;HLA-G;HTR2B;IDO1;IFI16;IFIH1;IFNG;IFNL1;IL10;IL12A;IL…
GO:0001773	myeloid dendritic cell activation	0.772052	1.74159	0.00107875	0.000583274	28	BATF;BATF2;BATF3;CAMK4;CD2;CLEC4D;CSF2;DCSTAMP;DOCK2;FLT3LG;HAVCR2;IL10;IRF4;RELB;SLAMF1;SPI1;TGFBR2;TSPAN32;UBD
GO:0045730	respiratory burst	0.762483	1.73915	0	0.000601791	29	CD52;CYBA;CYBB;HCK;JCHAIN;MPO;NCF1;NCF2;NCF4;NOXO1;PIK3CD;PIK3CG;RAC2;SLAMF8
GO:0045088	regulation of innate immune response	0.672774	1.73255	0	0.000768656	365	A2M;ACOD1;ADAM8;AIM2;ALPK1;APOE;ARRB2;BIRC3;BPIFB1;BTK;CARD11;CARD9;CASP8;CCL5;CD1D;CD209;CD226;CD300A;CD300LF;CD36;CD96;CEACAM1;CLEC10A;CLEC4A;CLEC4C;CLEC4D;CLEC4E;CLEC6A;CLEC7A;COCH;CR1;CRTAM;CTSS;CYBA;CYLD;DDX58;DDX60;DHX58;ERAP1;FCER1G;FCGR2B;FCN1;FCRL3;FFAR2;FGR;FLOT2;FYN;GBP5;GFI1;HAVCR2;HCK;HLA-E;HLA-G;ICAM2;ICAM3;IFI16;IFIH1;IFNAR2;IFNG;IFNGR1;IKBKE;IL12A;IL12B;IL18RAP;IL21;IRAK2;IRAK3;IR…
GO:0150076	neuroinflammatory response	0.717437	1.72297	0	0.000868706	48	ADORA2A;AGER;AIF1;ATM;CD200;CD200R1;FAM19A3;FPR2;IL18;IL1B;IL33;IL6;ITGAM;ITGB2;LRRK2;MMP3;MMP9;PTPRC;STAP1;TLR2;TLR6;TLR7;TLR8;TNF;TNFRSF1B;TRPV1;TTBK1
GO:0032612	interleukin-1 production	0.695452	1.7236	0	0.000887591	89	ABCA1;ACP5;AIM2;ARRB2;CARD16;CARD17;CARD8;CASP1;CCL19;CCL3;CCR7;CD36;CEACAM1;CMA1;F2R;GBP5;GHRL;HAVCR2;IFI16;IL10;IL1B;IL1R2;JAK2;LGALS9;LILRA5;MEFV;NLRC4;NLRP1;NLRP2;NLRP3;NLRP7;NOD1;NOD2;P2RX7;PYDC1;SAA1;SUCNR1;TLR4;TLR6;TLR8;TNFAIP3;ZC3H12A
GO:0050900	leukocyte migration	0.665355	1.72436	0	0.000905842	413	ADA;ADD2;ADGRE2;AIF1;C3AR1;CCL13;CCL14;CCL17;CCL18;CCL19;CCL2;CCL21;CCL22;CCL23;CCL24;CCL25;CCL28;CCL3;CCL3L3;CCL5;CCL8;CCR1;CCR2;CCR5;CCR6;CCR7;CD2;CD200;CD200R1;CD244;CD48;CD74;CD84;CEACAM1;CEACAM3;CH25H;CHGA;CMKLR1;CNR2;CORO1A;CSF3R;CXCL10;CXCL11;CXCL12;CXCL13;CXCL14;CXCL17;CXCL2;CXCL9;CXCR1;CXCR2;CXCR3;CXCR4;CXCR5;CYP19A1;CYP7B1;DOCK8;DOK2;EDNRB;ELANE;F7;FCAMR;FCER1G;FOLR2;FPR2;FUT7;FYN;GCNT1…
GO:0071706	tumor necrosis factor superfamily cytokine production	0.682336	1.72374	0	0.000907315	139	ADIPOQ;ARRB2;BPI;CARD9;CCL19;CCL3;CCR2;CD2;CD274;CD36;CD86;CIDEA;CLEC4A;CYBA;CYBB;DDX58;FCER1G;FOXP3;GHRL;GPR18;HAVCR2;HLA-E;IFIH1;IFNG;IL10;IL12B;IL23A;IRAK3;JAK2;LEP;LGALS9;LILRA4;LILRA5;LILRB1;LRRK2;LY96;NLRC3;NOD2;POMC;PTAFR;PTPN22;PTPN6;PTPRC;PTPRJ;RASGRP1;SASH3;SLAMF1;SPN;SYT11;TLR1;TLR4;TLR9;TNFAIP3;TNFRSF8;UBE2J1;VSIR
GO:0045576	mast cell activation	0.701713	1.70723	0	0.000989483	61	ADGRE2;BTK;CD226;CD300LF;CD84;CHGA;CNR1;CNR2;CRLF2;FCER1G;FCGR2B;FES;FGR;GAB2;KIT;LAT;LAT2;LCP2;LGALS9;LYN;MILR1;NR4A3;PIK3CD;PIK3CG;PLSCR1;RAC2;RASGRP1;RHOH;SYK;UNC13D
GO:0072376	protein activation cascade	0.684136	1.70792	0	0.00100747	91	A2M;C1QA;C1QB;C1QC;C1R;C1RL;C1S;C2;C3;C3AR1;C4BPA;C4BPB;C6;C7;C8G;CD19;CFB;CFD;CFH;CFHR1;CFI;CFP;COLEC11;CR1;CR2;F10;F7;FCN1;FCN3;GP1BA;GP5;IGLL1;IGLL5;KRT1;MASP1;PRCP;RGCC;SCARA3;SERPING1;TFPI;VTN;VWF
GO:0050727	regulation of inflammatory response	0.663565	1.70868	0	0.00100813	359	A2M;ABCD2;ACOD1;ACP5;ADA;ADCY7;ADCYAP1;ADIPOQ;ADORA2A;AGER;APOE;ATM;BIRC3;BST1;BTK;C1QA;C1QB;C1QC;C1R;C1S;C2;C3;C3AR1;C4BPA;C4BPB;C6;C7;C8G;CALCRL;CCL14;CCL18;CCL24;CCL3;CCL3L3;CCL5;CCR2;CCR7;CD19;CD200;CD200R1;CD28;CD6;CEBPA;CFB;CFH;CFHR1;CFI;CFP;CMA1;CNR1;CNR2;CR1;CR2;CXCL17;CYLD;CYP19A1;DNASE1L3;EDNRB;ELANE;ETS1;FABP4;FAM19A3;FANCA;FCER1G;FCGR2B;FFAR2;FFAR4;FOXP3;GBP5;GHRL;GPSM3;HCK;HGF;HLA-E;…
GO:0001818	negative regulation of cytokine production	0.66812	1.70971	0	0.00100881	256	ABCD2;ACOD1;ACP5;ADCY7;ADIPOQ;AGER;ARRB2;BANK1;BPI;BST2;BTK;BTN2A2;CARD16;CARD17;CARD8;CD200;CD200R1;CD274;CD83;CD84;CD96;CEACAM1;CIDEA;CLEC4A;CMKLR1;CSK;CYLD;DDX58;DHX58;ELANE;FCGR2B;FFAR4;FOXP3;GBP1;GHRL;GPR18;HAVCR2;HERC5;HGF;IDO1;IFIH1;IFNG;IFNL1;IKBKE;IL10;IL12A;IL12B;IL1R2;IL1RL1;IL23A;IL33;IL6;INPP5D;IRAK3;ISG15;JAK3;KLF2;LAG3;LEF1;LGALS9;LGR4;LILRA4;LILRA5;LILRB1;MEFV;NCKAP1L;NDRG2;NLRC3;…
GO:0032637	interleukin-8 production	0.698019	1.71111	0	0.00100951	71	ADIPOQ;BPI;CD2;CD244;CHI3L1;DDX58;ELANE;F2R;FCN1;FFAR2;IL10;IL1B;LEP;LGALS9;MYD88;NOD1;NOD2;PRKD2;PTPN22;PTPRC;TLR1;TLR2;TLR4;TLR5;TLR6;TLR7;TLR8;TLR9;TMSB4X;TNF
GO:0002269	leukocyte activation involved in inflammatory response	0.745447	1.71161	0	0.00102931	31	AGER;AIF1;ATM;FAM19A3;FPR2;IL33;IL6;ITGAM;ITGB2;LRRK2;PTPRC;STAP1;TLR6;TLR7;TLR8;TNF;TRPV1;TTBK1
GO:0019835	cytolysis	0.725756	1.71299	0	0.00103045	40	ALB;APOL1;C6;C7;CFHR1;CSF2;GPLD1;GZMA;GZMB;GZMH;GZMM;LILRB1;LYZ;MICB;P2RX7;PRF1
GO:0032623	interleukin-2 production	0.706375	1.71505	0	0.00105148	63	CARD11;CARD9;CCR2;CD247;CD28;CD3E;CD4;CD80;CD83;CD86;FCER1G;FOXP3;GBP1;GPAM;HAVCR2;IL18;IL1B;IRF4;LAG3;MALT1;PDE4B;PDE4D;PRKCQ;PRKD2;PTPRC;SASH3;STAT5B;TBX21;TNFAIP3;VTCN1;XCL1
GO:0050866	negative regulation of cell activation	0.675263	1.71586	0	0.00105313	179	ADAMTS18;ADORA2A;ALOX12;APOE;ATM;BANK1;BPI;BTK;BTN2A2;CCR2;CD200;CD274;CD300A;CD300LF;CD74;CD80;CD84;CD86;CEACAM1;CLEC4G;CNR1;CNR2;CTLA4;CX3CL1;DTX1;FAM19A3;FCGR2B;FOXP3;GNRH1;HAVCR2;HLA-G;IDO1;IFNL1;IL10;IL2RA;IL4R;INPP5D;IRF1;JAK3;LAG3;LAX1;LGALS9;LILRB1;LST1;LYN;MERTK;MILR1;MNDA;NFKBID;NR1H3;PAG1;PDCD1LG2;PDGFRA;PELI1;PGLYRP2;PGLYRP4;PLA2G2D;PTPN2;PTPN22;PTPN6;PTPRC;RIPOR2;RUNX3;SAMSN1;SFRP1;S…
GO:0098542	defense response to other organism	0.654468	1.7014	0	0.00109151	469	ABCC9;ACP5;AICDA;AIM2;APOBEC3C;APOBEC3F;APOBEC3G;APOBEC3H;BATF;BATF2;BCL2;BIRC3;BPI;BST2;CARD9;CCDC88B;CD160;CD207;CD36;CD4;CD40;CFP;CHGA;CLEC4D;CLEC4E;CLEC6A;CLEC7A;COCH;COTL1;CTSG;CXCL10;CXCL13;CXCL9;CYBA;DDX58;DDX60;DHX58;DTX3L;EIF2AK2;ELANE;FCER1G;FCN3;FGR;GBP1;GBP3;GBP6;GNLY;GPAM;HAVCR2;HERC5;HLA-E;HP;IFI16;IFI27;IFI44L;IFI6;IFIH1;IFIT1;IFIT1B;IFIT2;IFIT3;IFIT5;IFITM1;IFNAR2;IFNG;IFNL1;IFNL2…
GO:0050690	regulation of defense response to virus by virus	0.740897	1.69726	0.00110011	0.00119001	29	B2M;CD247;CD28;CD4;CD8B;DOCK2;ELMO1;FYN;HCK;LCK
GO:0070670	response to interleukin-4	0.726992	1.69506	0	0.00128518	35	CCL11;CD300LF;CITED1;CORO1A;DCSTAMP;IL24;IL2RG;IL4R;JAK3;LEF1;MRC1;PARP14;PTPN2;RUFY4;STAT5B;STAT6;TCF7;XBP1;XCL1
GO:0031349	positive regulation of defense response	0.655192	1.69341	0	0.00130679	423	ACOD1;AGER;AIM2;ALPK1;ARRB2;BIRC3;BPIFB1;BTK;C3;CARD11;CARD9;CCL14;CCL18;CCL24;CCL3;CCL3L3;CCL5;CCR2;CCR7;CD1D;CD209;CD226;CD28;CD300LF;CD36;CD6;CEBPA;CLEC10A;CLEC4A;CLEC4C;CLEC4D;CLEC4E;CLEC6A;CLEC7A;CNR1;COCH;CRTAM;CTSS;CYBA;CYLD;DDX58;DDX60;DHX58;ETS1;FABP4;FAM19A3;FCER1G;FCN1;FCRL3;FFAR2;FYN;GBP5;GFI1;GPSM3;HAVCR2;HCK;HLA-E;HLA-G;ICAM2;ICAM3;IDO1;IFI16;IFIH1;IKBKE;IL12A;IL12B;IL15;IL18;IL18RA…
GO:0002347	response to tumor cell	0.782092	1.69353	0	0.00132857	19	CD226;CD274;CEACAM1;CRTAM;HAVCR2;IL12A;IL12B;PRF1;TXNIP
GO:0019882	antigen processing and presentation	0.666205	1.68529	0	0.00161498	169	ACE;AP1S2;B2M;CCL19;CCL21;CCR7;CD1A;CD1B;CD1C;CD1D;CD1E;CD207;CD209;CD36;CD74;CD8A;CLEC4A;CTSH;CTSS;ERAP1;ERAP2;FCER1G;FCGR1A;FCGR1B;FCGR2B;HLA-DMB;HLA-DOA;HLA-DOB;HLA-DPA1;HLA-DPB1;HLA-DQA1;HLA-DQA2;HLA-DQB1;HLA-DQB2;HLA-DRA;HLA-DRB1;HLA-DRB5;HLA-E;HLA-F;HLA-G;ICAM1;IFI30;KIF26A;KIF2A;LAG3;LGMN;LNPEP;MARCH1;NOD1;NOD2;PSMB8;PSME1;RAB27A;RAB33A;RAB3C;RAB8B;RELB;RFTN1;TAP1;TAP2;TAPBPL;WAS
GO:0034612	response to tumor necrosis factor	0.649497	1.67987	0	0.00171641	249	ACOD1;ADIPOQ;AIM2;BIRC3;CARD16;CARD8;CASP1;CASP4;CCL13;CCL14;CCL17;CCL18;CCL19;CCL2;CCL21;CCL22;CCL23;CCL24;CCL25;CCL3;CCL3L3;CCL5;CCL8;CD27;CD40;CD40LG;CD70;CEBPA;CHI3L1;CRHBP;CYBA;CYLD;DCSTAMP;EDAR;FABP4;GBP1;GBP2;GBP3;GCH1;GPD1;ICAM1;IL18BP;JAK2;KLF2;LCN2;LTA;LTB;MAP3K14;PCK1;PTK2B;PYDC1;RORA;SELE;SFRP1;SLC2A4;STAT1;SYK;TCL1A;TNF;TNFAIP3;TNFRSF13B;TNFRSF13C;TNFRSF14;TNFRSF17;TNFRSF18;TNFRSF1B;…
GO:0033622	integrin activation	0.771017	1.68007	0	0.00174365	22	CXCL12;CXCL13;FERMT3;MZB1;P2RY12;PLEK;PTGER4;SELP;SKAP1
GO:0097696	STAT cascade	0.653341	1.66478	0	0.00230319	148	CCL2;CCL5;CCR2;CD300A;CD40;CRLF2;CRLF3;CSF1R;CSF2;CYP1B1;F2R;FLT3;FYN;HCLS1;IFNAR2;IFNG;IFNL1;IFNL2;IFNL3;IGF1;IL12A;IL12B;IL15;IL18;IL21;IL22RA2;IL23A;IL23R;IL24;IL6;IL6R;IL6ST;IL7R;JAK2;JAK3;KIT;LEP;LYN;NOTCH1;PARP14;PARP9;PECAM1;PTPN1;PTPN2;PTPRC;SH2B2;SOCS1;STAT1;STAT2;STAT4;STAT5A;STAT5B;TNF;TNFRSF18;TNFSF18
GO:0031348	negative regulation of defense response	0.651871	1.66173	0	0.00240085	186	A2M;ABCD2;ACOD1;ADA;ADCY7;ADCYAP1;ADIPOQ;ADORA2A;AGER;APOE;ARRB2;CALCRL;CD200;CD200R1;CD96;CEACAM1;CNR2;CR1;CXCL17;CYP19A1;DHX58;ELANE;ETS1;FAM19A3;FCGR2B;FFAR4;FOXP3;GHRL;HAVCR2;HGF;HLA-E;HLA-G;IFI16;IFIT1;IL10;IL12B;IL1R2;IL22RA2;IL2RA;IRAK3;KIR2DL4;KRT1;LGALS9;LILRB1;MEFV;MICB;MMP12;NLRC3;NLRC5;NLRP3;NLRP6;NLRP7;NR1H3;PARP14;PPARG;PTGER4;PTGIS;PTPRC;RNF125;RORA;SAA1;SAMHD1;SEC14L1;SERPINB9;SER…
GO:0009615	response to virus	0.640733	1.65305	0	0.00267686	314	ABCC9;AICDA;AIM2;APOBEC3C;APOBEC3F;APOBEC3G;APOBEC3H;BATF3;BCL2;BIRC3;BST2;CARD9;CCL11;CCL19;CCL22;CCL5;CCL8;CD207;CD40;CXCL10;CXCL12;CXCL9;CXCR4;DCLK1;DDX58;DDX60;DHX58;DTX3L;EIF2AK2;FCN3;FGR;FOXP3;GBP1;GBP3;GPAM;HERC5;HYAL1;IFI16;IFI27;IFI44;IFI44L;IFI6;IFIH1;IFIT1;IFIT1B;IFIT2;IFIT3;IFIT5;IFITM1;IFNAR2;IFNG;IFNGR1;IFNL1;IFNL2;IFNL3;IFNLR1;IKBKE;IL12A;IL12B;IL12RB1;IL15;IL1B;IL23A;IL27;IL2RA;IL…
GO:0032103	positive regulation of response to external stimulus	0.646011	1.65317	0	0.00271623	292	ACOD1;AGER;AIF1;BMP6;BTK;C3;C3AR1;CCL14;CCL18;CCL19;CCL21;CCL24;CCL3;CCL3L3;CCL5;CCR1;CCR2;CCR4;CCR6;CCR7;CD180;CD28;CD6;CD74;CEBPA;CMKLR1;CNR1;CSF1;CXCL10;CXCL12;CXCL13;CXCL14;CXCL17;CXCR2;CYBA;CYP27B1;DAPK2;DDX60;DHX58;EDN3;ETS1;F7;FABP4;FAM19A3;FCER1G;FFAR2;FPR2;GBP5;GHRL;GPSM3;HAVCR2;HLA-E;IDO1;IL12A;IL12B;IL15;IL16;IL18;IL1B;IL1RL1;IL21;IL23A;IL33;IL6;IL6R;IL6ST;ITGAM;ITGB2;JAK2;KLK7;LGALS9;…
GO:1903706	regulation of hemopoiesis	0.640171	1.65354	0	0.00272775	385	ACE;ADA;ADAM8;ADIPOQ;AGER;AGO4;B2M;BTK;BTN2A2;C1QC;CAMK4;CARD11;CASP8;CCL19;CCL3;CCR1;CD101;CD2;CD27;CD28;CD4;CD74;CD80;CD83;CD86;CEACAM1;CR1;CSF1;CSF2;CSF3R;CTLA4;CYLD;CYP26B1;DCSTAMP;DTX1;EGR3;EIF2AK2;ETS1;EVI2B;FANCA;FBXW7;FCGR2B;FCRL3;FES;FLT3LG;FOXC1;FOXP3;GP1BA;GPR171;GPR55;HCLS1;HLA-DOA;HLA-G;IFNG;IFNL1;IKZF3;IL12A;IL12B;IL12RB1;IL15;IL18;IL1RL2;IL23A;IL23R;IL27;IL2RA;IL34;IL4R;IL7;IL7R;IN…
GO:0002448	mast cell mediated immunity	0.694406	1.64872	0.00103627	0.00286082	49	ADGRE2;BTK;CD84;CHGA;FCER1G;FES;FGR;GAB2;KIT;LAT;LAT2;LGALS9;LYN;MILR1;NR4A3;PIK3CD;PIK3CG;RAC2;RASGRP1;SERPINB9;SYK;UNC13D
GO:0002831	regulation of response to biotic stimulus	0.646174	1.63519	0	0.00376527	128	ACOD1;AIM2;APOBEC3F;APOBEC3G;BIRC3;BMP6;CARD16;CARD8;CD180;CD226;CD274;CD36;CEACAM1;CRTAM;CYBA;DDX58;DDX60;DHX58;DTX3L;HAVCR2;HERC5;IFIT1;IFNLR1;IL12A;IL12B;IL12RB1;IL15;IL1B;IL23A;IL27;IL2RA;KLK7;LILRB1;LY86;LY96;MICB;MMP12;NOD1;PARP9;RNF125;SEC14L1;SIGLEC11;SPINK5;STAT1;SYT11;TMEM173;TNFAIP3;TRAF3;TRIM38;TSPAN32;ZC3H12A
GO:0010324	membrane invagination	0.657899	1.62183	0	0.00499564	60	ABCA1;ABCA7;AIF1;ARHGAP25;AURKB;BIN2;C3;CD300A;CD36;CHMP4A;ELMO1;FCER1G;FCGR1A;FCGR2B;IGLL1;IGLL5;ITGAM;ITGB2;NCKAP1L;PPARG;SH3BP1;STAP1;SYT11
GO:0032635	interleukin-6 production	0.644223	1.6162	0	0.00549118	130	ADCYAP1;ARRB2;BANK1;BPI;C1QTNF4;CARD9;CD200;CD200R1;CD36;CSK;CYBA;DDX58;F2R;FCER1G;FOXP3;GHRL;HAVCR2;HGF;IFIH1;IL10;IL18;IL18RAP;IL1B;IL1RL2;IL33;IL6;IL6R;INPP5D;IRAK3;KLF2;LEP;LGALS9;LILRA5;MBP;MYD88;NCKAP1L;NLRC3;NOD1;NOD2;P2RX7;PTAFR;PTPN22;PTPN6;RAB7B;SLAMF1;SYT11;TLR1;TLR2;TLR4;TLR6;TLR7;TLR8;TLR9;TNF;TNFAIP3;XBP1;ZC3H12A
GO:0002526	acute inflammatory response	0.635785	1.61648	0	0.00551314	153	A2M;ADAM8;ADCYAP1;APOL2;BTK;C1QA;C1QB;C1QC;C1R;C1S;C2;C3;C3AR1;C4BPA;C4BPB;C6;C7;C8G;CCR7;CD163;CD19;CD6;CFB;CFH;CFHR1;CFI;CFP;CNR1;CR1;CR2;CXCR2;DNASE1L3;EDNRB;ELANE;FCER1G;FCGR2B;FFAR2;HAMP;HLA-E;HP;HPR;ICAM1;IL1B;IL6;IL6R;IL6ST;ITIH4;NLRP3;NPFF;PIK3CG;PLSCR1;PPARG;PRCP;SAA1;SAA2;SAA4;SERPINF2;SERPING1;TNF;TRPV1;VCAM1;VNN1;VTN
GO:0070741	response to interleukin-6	0.6809	1.60476	0.00319489	0.00675302	37	C1QTNF4;CBL;CHI3L1;CITED1;GFI1;HAMP;ICAM1;IL6;IL6R;IL6ST;JAK1;JAK2;NFKB1;PCK1;PTGIS;PTPN2;SELPLG;SOCS3;ST3GAL6;STAT1
GO:0009595	detection of biotic stimulus	0.737503	1.59998	0.00335196	0.00707905	21	CD1D;CRTAM;LY96;NLRC4;NLRP3;NOD1;NOD2;PGLYRP1;PGLYRP2;PGLYRP3;PGLYRP4;SCARB1;TLR1;TLR2;TLR4;TLR6
GO:0071216	cellular response to biotic stimulus	0.629379	1.60056	0	0.00709524	220	ABCA1;ACOD1;AICDA;APAF1;BMP6;BTK;CARD16;CARD17;CARD8;CASP1;CCL2;CCL3;CCL5;CCR5;CD180;CD274;CD36;CD40;CD6;CD80;CD86;CMPK2;CSF2;CTSG;CXCL1;CXCL10;CXCL11;CXCL13;CXCL2;CXCL3;CXCL9;EDNRB;FCGR2B;GFI1;HAVCR2;HCK;ICAM1;IL10;IL12A;IL12B;IL18;IL1B;IL24;IL6;IRAK2;IRF8;LCN2;LILRB1;LY86;LY96;LYN;MALT1;MEF2C;MRC1;NFKBIA;NLRP3;NLRP7;NOD2;NR1H3;NUGGC;PDCD1LG2;PDE4B;PDE4D;PTAFR;PTPN22;STAP1;STAR;SYK;TFPI;TLR1;TLR…
GO:0032606	type I interferon production	0.638318	1.59937	0	0.0071248	112	ACOD1;CD14;CYLD;DDX3X;DDX58;DHX58;DTX4;EP300;HAVCR2;HERC5;HMGB2;IFI16;IFIH1;IKBKE;IL10;IRF1;IRF3;IRF5;IRF7;ISG15;ITCH;LILRA4;LILRB1;MMP12;MYD88;NFKB1;NFKB2;NLRC3;NLRC5;NLRP4;NMI;PLCG2;POLR3G;PPM1B;PTPN22;PYCARD;REL;RELB;RNF125;SETD2;SIRPA;STAT1;STAT6;SYK;TLR2;TLR3;TLR4;TLR7;TLR8;TLR9;TMEM173;TNFAIP3;TRAF3;TRIM21;TRIM25;TRIM38;TRIM56;UBA7;UBE2L6;ZBP1;ZBTB20
GO:0050920	regulation of chemotaxis	0.630116	1.60117	0	0.00713743	200	AGER;AIF1;BST1;C3AR1;CAMK1D;CCL19;CCL2;CCL21;CCL3;CCL5;CCR1;CCR2;CCR4;CCR6;CCR7;CD74;CMKLR1;CSF1;CXCL10;CXCL12;CXCL13;CXCL14;CXCL17;CXCR2;CXCR4;CYP19A1;DAPK2;EDN3;ELANE;F7;FPR2;GPR18;GPR183;GPSM3;IL12A;IL16;IL23A;IL6;IL6R;LGALS9;LGMN;LYN;MPP1;MYCBP2;NCKAP1L;NOTCH1;NTRK3;P2RY12;PADI2;PDGFRA;PLA2G7;PLXNA4;PRKD2;PTK2B;PTPRO;RAC2;RIPOR2;ROBO1;S1PR1;SEMA3A;SEMA3G;SEMA4A;SEMA4D;SEMA6A;SEMA7A;SLAMF8;SLI…
GO:0034113	heterotypic cell-cell adhesion	0.658282	1.58977	0	0.00816584	58	ADIPOQ;CD1D;CD2;CD200;CD200R1;GLDN;IL10;ITGA4;ITGA7;ITGAD;ITGAX;ITGB2;ITGB7;LCK;MBP;NFASC;PTPRC;SKAP1;TNF
GO:0033627	cell adhesion mediated by integrin	0.646499	1.58915	0	0.00817304	66	ADA;CCL21;CCL5;CD3E;CXCL13;FERMT3;ITGB2;ITGB7;LPXN;LYN;NCKAP1L;P2RY12;PDE3B;PIK3CG;PTPN6;SKAP1;SYK;TESC;VTN
GO:0002237	response to molecule of bacterial origin	0.617036	1.58735	0	0.00836975	328	ABCA1;ACOD1;ACP5;AICDA;AKIRIN2;ALPL;B2M;BMP6;CARD16;CARD17;CARD8;CARD9;CASP1;CASP8;CCL2;CCL3;CCL5;CCR5;CCR7;CD14;CD180;CD274;CD36;CD40;CD6;CD80;CD86;CD96;CITED1;CMPK2;CNR1;CNR2;CPS1;CSF2;CSF2RB;CTSG;CX3CL1;CXCL1;CXCL10;CXCL11;CXCL13;CXCL2;CXCL3;CXCL9;CYP27B1;EDNRB;ELANE;F2R;FASLG;FCGR2B;FMO1;GCH1;GFI1;GJB6;GNRH1;HAMP;HAVCR2;HCK;ICAM1;IDO1;IL10;IL10RA;IL12A;IL12B;IL12RB2;IL18;IL18BP;IL1B;IL23R;IL2…
GO:0006925	inflammatory cell apoptotic process	0.728025	1.57748	0.00445931	0.0100726	22	CCL5;CCR5;CXCR2;FASLG;HCAR2;IL6;IRF7;MEF2C;NOD2;PIK3CD
GO:0070555	response to interleukin-1	0.616472	1.57549	0	0.0103693	149	ACOD1;CCL11;CCL13;CCL14;CCL15;CCL17;CCL18;CCL19;CCL2;CCL21;CCL22;CCL23;CCL24;CCL25;CCL3;CCL3L3;CCL5;CCL8;CD38;CD40;CHI3L1;CITED1;CX3CL1;CYBA;ETS1;GBP1;GBP2;GBP3;HYAL1;ICAM1;IL1B;IL1R1;IL1R2;IL1RL2;IL1RN;IL6;IRAK2;IRAK3;IRAK4;KLF2;LCN2;LGALS9;MAP3K3;MAP3K8;MTHFR;MYD88;NFKB1;NFKBIA;NLRP7;NOD1;NOD2;OTUD4;PCK1;PELI1;PTGIS;PYCARD;RC3H1;RORA;RPS6KA5;SELE;SFRP1;SIRPA;TFPI;TNFRSF11A;XCL1;XCL2;YTHDC2;ZC3H…
GO:0006909	phagocytosis	0.614922	1.56932	0	0.0113796	237	ABCA1;ABCA7;ADIPOQ;ADORA2A;AIF1;ARHGAP25;BIN2;C2;C3;C4BPA;C4BPB;CCL2;CD247;CD300LF;CD36;CD3G;CDC42SE2;CEACAM4;CLEC7A;CORO1A;CSK;CYBA;CYFIP2;DOCK2;ELANE;ELMO1;FCER1G;FCGR1A;FCGR2B;FCN1;FCN3;FGR;FYN;HCK;ICAM3;IGLL1;IGLL5;IRF8;ITGAL;ITGAM;ITGB2;LEP;LYN;MARCO;MYO1G;MYO7A;NCF2;NCF4;NCKAP1L;NR1H3;P2RX7;PEAR1;PECAM1;PLCG2;PLD4;PPARG;PTPRC;PTPRJ;PTX3;RAB27A;RAB39A;RAB7B;RAPGEF1;SH3BP1;SIRPB1;SIRPG;SLAMF1…
GO:0019932	second-messenger-mediated signaling	0.604877	1.56035	0	0.012988	428	ABCA1;ACKR2;ADA;ADCY3;ADCY4;ADCY5;ADCY7;ADCYAP1;ADCYAP1R1;ADGRD1;ADGRE1;ADGRE2;ADGRE3;ADGRE5;ADGRG2;ADGRG3;ADGRG5;ADGRL2;ADGRL4;ADORA2A;ADRA1A;ADRA2A;ADRB2;AHR;AKAP13;ANK2;APLNR;APOE;AQP1;ATP1A2;BHLHA15;BST1;BTK;CACNA1C;CALCB;CALCRL;CALML3;CASQ2;CCL3;CCR1;CCR10;CCR2;CCR3;CCR4;CCR5;CCR6;CCR7;CCR8;CCR9;CCRL2;CD22;CD36;CD3E;CD4;CHGA;CLIC2;CMKLR1;CRTC3;CXCL10;CXCL11;CXCL9;CXCR1;CXCR2;CXCR3;CXCR4;CXCR…
GO:1904950	negative regulation of establishment of protein localization	0.616998	1.55817	0	0.0133416	176	ACVR1C;ADIPOQ;ADRA2A;BANK1;BTN2A2;CABP1;CARD16;CARD17;CARD8;CD200;CD200R1;CD22;CD36;CHGA;CIDEA;CSK;DERL3;F2R;FAM3D;FCGR2B;FERMT1;FFAR4;FOXP3;GBP1;GHRL;IL10;IL1B;IL1R2;IL33;KCNE1;LGR4;LILRA5;LILRB1;LRRK2;MDFIC;NLRP3;NLRP7;NPFF;NR1H3;PDE2A;PKDCC;PKIA;PTGER4;PTPN22;PYDC1;RGCC;RHBDF2;RSAD2;SFRP1;SP100;SRGN;SYT11;TLR6;TLR8;TMSB4X;TNF;TNFAIP3;TNFRSF4;UBE2J1;UCP2;ZC3H12A
GO:0031529	ruffle organization	0.641453	1.553	0.00306122	0.0143167	54	AIF1;CARMIL2;CCL21;CCR7;CSF1R;EVL;ICAM1;P2RY12;PLEK;SH3BP1;SNX10;STAP1
GO:0034367	protein-containing complex remodeling	0.676988	1.54653	0.00751073	0.0158052	29	ABCG1;ALB;APOC1;APOC2;APOE;CETP;LIPC;LIPG;LPL;MPO;PLA2G2A;PLA2G7;PLTP;SCARB1
GO:0030431	sleep	0.6747	1.54289	0.00537634	0.0166449	31	ADA;ADORA2A;CACNA1I;CSF2;GHRL;IL18;KCNA2;PTGDR;PTGDS;STAR
GO:0035455	response to interferon-alpha	0.715639	1.53967	0.0125571	0.0173487	20	BST2;IFIT2;IFIT3;IFITM1;IFNAR2;LAMP3;MX2;PYHIN1;STAR
GO:0038061	NIK/NF-kappaB signaling	0.612203	1.53634	0	0.0179372	118	ADGRG3;AGER;BIRC3;C1QTNF4;CCL19;CD14;CD27;CHI3L1;CYLD;EDAR;EIF2AK2;HAVCR2;IKBKE;IL12B;IL18;IL18R1;IL1B;IL23A;LGALS9;LIME1;MALT1;MAP3K14;NFKB2;NFKBIA;NLRC3;NLRP3;NOD1;NOD2;PTPN22;RASSF2;REL;RELB;RIPK3;RTKN2;TLR2;TLR4;TLR6;TLR7;TLR9;TMSB4X;TNF;TNFSF14;TNFSF15;TRAF2;ZC3H12A
GO:0032634	interleukin-5 production	0.683333	1.53681	0.0142857	0.0179843	23	CRLF2;FOXP3;IFNL1;IL17RA;IL1RL1;IL33;IL5RA;LEF1;LGALS9;NLRP3;PDE4D
GO:0002200	somatic diversification of immune receptors	0.623507	1.53384	0.00202429	0.0185221	64	AICDA;BCL11B;CCR6;CD28;CD40;CD40LG;FOXP3;IL10;IL27RA;PTPRC;SAMHD1;TBX21;TCF7
GO:0060759	regulation of response to cytokine stimulus	0.606978	1.53156	0	0.0190741	163	ADIPOQ;BIRC3;C1QTNF4;CARD16;CARD8;CASP1;CASP4;CASP8;CCL5;CD300LF;CD74;CREBRF;CSF1;CYLD;DDX58;ELF1;GFI1;IFIH1;IFNAR2;IFNG;IFNGR1;IL1R1;IL1R2;IL1RN;IL6;IL7;IRAK2;IRAK3;IRF7;JAK1;JAK2;LIFR;MMP12;NLRC5;NR1H3;OTUD4;PADI2;PARP14;PARP9;PPARG;PTPN1;PTPN2;PTPN6;PTPRC;PYDC1;RFFL;ROBO1;SAMHD1;SLIT2;SOCS1;SOCS3;STAP1;STAT1;SYK;TLR2;TLR4;TNF;TNFAIP3;TRAF1;TRAF2;TXK;USP18;ZBP1
GO:0048017	inositol lipid-mediated signaling	0.598533	1.52623	0	0.0206678	164	BTN2A2;CCL5;CD28;CEACAM1;CSF1R;F2R;FGR;FLT3;FYN;GAB2;HCLS1;HCST;HGF;HTR2B;IGF1;IL18;JAK2;KIT;LEP;LIME1;LTK;LYN;MYOC;NCF1;NLRC3;NTRK1;NTRK2;NTRK3;NYAP1;OGT;PDGFRA;PEAR1;PIK3AP1;PIK3C2B;PIK3CD;PIK3CG;PIK3IP1;PIK3R5;PIK3R6;PIP4K2A;PIP5K1B;PPP1R16B;PREX2;PTAFR;PTPN6;RASGRP1;RELN;SELP;SEMA4D;TEK;TNF;TNFAIP8L3;WNT16
GO:0032418	lysosome localization	0.622412	1.5188	0.00303951	0.0230504	68	ADGRE2;BTK;CD84;CHGA;FCER1G;FES;FGR;GAB2;KIT;LAT;LAT2;LGALS9;LYN;MILR1;NR4A3;PIK3CD;PIK3CG;RAC2;RASGRP1;SYK;UNC13D
GO:0090382	phagosome maturation	0.697131	1.51734	0.0167224	0.0233905	21	CORO1A;MYO7A;P2RX7;RAB39A;RAB7B;SLAMF8;SYT11
GO:0007249	I-kappaB kinase/NF-kappaB signaling	0.590124	1.51399	0	0.0244798	259	ADIPOQ;AKAP13;ALPK1;APOL3;AVPR2;BIRC3;BST2;BTK;CAPN3;CARD11;CARD16;CARD8;CARD9;CASP1;CASP10;CCL19;CCL21;CCR7;CD36;CD4;CD40;CD74;CFLAR;CLEC6A;EDAR;F2R;FASLG;FYN;HTR2B;IFIT5;IKBKE;IL1B;IRAK2;LGALS9;LIME1;LY96;MALT1;MAP3K14;NFKBIA;NFKBID;NLRC3;NLRP6;NOD1;NOD2;PIM2;PRKCB;REL;RELB;RHOH;RIPK3;RORA;S100B;SECTM1;STAT1;TGM2;TIAF1;TIFA;TIFAB;TLR2;TLR4;TLR6;TLR7;TLR8;TLR9;TNF;TNFAIP3;TNIP3;TRAF5;TRIM22;TRIM…
GO:1990845	adaptive thermogenesis	0.593416	1.50958	0	0.0257613	150	ACHE;ADCYAP1;ADIPOQ;ADRB2;ALDH1A1;CCR2;CD36;CIDEA;CMKLR1;CXCR4;ELOVL3;FABP4;FABP5;FFAR4;G0S2;GHRL;IL15;IL18;IL18R1;IRF4;JAK2;LCN2;LEP;LGR4;LNPEP;LPIN1;MC4R;NOTCH1;NOVA1;NR1H3;OGT;PLAC8;PLCL1;PLCL2;PM20D1;PPARGC1B;SYK;TLR4;TRPM8;TRPV1;TRPV2;TSHR;UCP2;UCP3;WNT10B
GO:0070371	ERK1 and ERK2 cascade	0.58587	1.50759	0	0.0262762	322	ABCA7;ADCYAP1;ADIPOQ;ADRA1A;AGER;ALKAL2;APOE;ARRB2;BMP2;BMPER;BTN2A2;CCL11;CCL13;CCL14;CCL17;CCL18;CCL19;CCL2;CCL21;CCL22;CCL23;CCL24;CCL25;CCL3;CCL3L3;CCL5;CCL8;CCR1;CCR7;CD36;CD4;CD74;CEACAM1;CFLAR;CHI3L1;CSF1R;CSK;CTSH;DUSP26;EPHA4;EPHA7;EPHB1;EPHB2;F2R;FBXW7;FFAR4;FLT3;FPR2;GBP1;GLIPR2;GPR183;GPR55;HAVCR2;HTR2B;ICAM1;IGF1;IL1B;KIT;LGALS9;LMO3;LTK;LYN;MARCO;MFHAS1;MUSK;NDRG2;NLRP6;NOD1;NOD2;NO…
GO:0072507	divalent inorganic cation homeostasis	0.581581	1.50594	0	0.0263323	494	ACKR2;ADCY5;ADCYAP1;ADCYAP1R1;ADRA1A;ANK2;APLNR;APOE;ATP2A3;BCL2;C19orf12;C3AR1;CACNA1C;CALB2;CALCB;CAPN3;CASQ2;CCL11;CCL13;CCL14;CCL19;CCL21;CCL23;CCL28;CCL3;CCL5;CCL8;CCR1;CCR10;CCR2;CCR3;CCR4;CCR5;CCR6;CCR7;CCR8;CCR9;CCRL2;CD19;CD36;CD38;CD4;CD40;CD52;CDH23;CHD7;CLIC2;CMKLR1;CNR1;CORO1A;CXCL10;CXCL11;CXCL12;CXCL13;CXCL9;CXCR1;CXCR2;CXCR3;CXCR4;CXCR5;CXCR6;CYBA;CYP27B1;CYSLTR1;DMD;EDN3;EDNRB;EL…
GO:0048872	homeostasis of number of cells	0.586171	1.50626	0	0.0264761	242	ADA;AMPD3;ARID4A;B2M;BCL2;CARD11;CCR2;CCR4;CCR7;CD74;CORO1A;CSF1;CXCR2;CYLD;DOCK10;DOCK11;ETS1;F2R;FCER1G;FLT3;FLT3LG;FOXP3;GAPT;GCNT4;GPAM;GPR174;GPR183;HCAR2;HCLS1;IKZF1;IL2RA;IL6;IL7;IL7R;INPP5D;ISG15;JAK2;JAK3;KIT;KLF13;KLF2;LAT;LGALS9;LGR4;LIPA;LYN;MAFB;MEF2C;MERTK;MFHAS1;NCKAP1L;NOTCH1;P2RX7;PDE4B;PIK3CD;PTPN2;RASSF2;RIPK3;SASH3;SH2B2;SIT1;SLC40A1;SOS1;SPI1;SPNS2;SPTA1;STAT1;STAT5B;TAL1;TGF…
GO:0007162	negative regulation of cell adhesion	0.586452	1.5031	0	0.0272288	256	ACVRL1;ADAM22;ADAMDEC1;ADAMTS18;ADIPOQ;ADORA2A;AJAP1;ALOX12;ARHGAP6;ARHGDIB;BMP2;BTN2A2;CCL21;CCL25;CCL28;CD274;CD300A;CD74;CD80;CD86;CEACAM1;CLEC4G;CTLA4;CX3CL1;CXCL12;CYP1B1;DACT2;DTX1;FAM107A;FCGR2B;FOXP3;GBP1;GNRH1;GPNMB;HAVCR2;HLA-G;IDO1;IFNL1;IL10;IL1RN;IL2RA;IL4R;IRF1;JAK2;JAK3;JAM2;KANK1;LAG3;LAX1;LGALS9;LILRB1;LPXN;MBP;MMP12;MYOC;NFKBID;NOTCH1;PAG1;PDCD1LG2;PDE3B;PDE5A;PELI1;PLA2G2D;PLXN…
GO:0032616	interleukin-13 production	0.673737	1.50026	0.0177187	0.0273635	24	HLA-E;IFNL1;IL18;IL33;IRF4;LEF1;LGALS9;LILRA5;NLRP3
GO:0032196	transposition	0.675358	1.50037	0.0201794	0.0275829	25	AICDA;APOBEC3C;APOBEC3F;APOBEC3G;APOBEC3H;MYBL1;PGBD5;PIWIL4;VRTN
GO:0042116	macrophage activation	0.613315	1.50118	0.00100908	0.0277102	79	AGER;AIF1;ATM;BPI;CD200;CD74;CEBPA;CSF2;CX3CL1;FAM19A3;FCGR2B;FPR2;HAVCR2;IL10;IL1RL1;IL33;IL4R;IL6;ITGAM;ITGB2;LRRK2;MFHAS1;MYO18A;NR1H3;PTPRC;RORA;STAP1;SUCNR1;SYK;TLR1;TLR2;TLR4;TLR6;TLR7;TLR8;TNF;TRPV1;TTBK1;TYROBP;VSIG4;ZC3H12A
GO:0006949	syncytium formation	0.620497	1.50057	0.00721649	0.0277605	54	CD53;CDON;CFLAR;CXCL10;CXCL9;DCSTAMP;FLT3LG;MYMX;NFATC2;NPHS1;PLEKHO1;RAPGEF3;RIPOR2;TNFSF14;VASH2;WNT1
GO:0140253	cell-cell fusion	0.620698	1.49805	0.00823893	0.0281024	53	CD53;CDON;CFLAR;CXCL10;CXCL9;DCSTAMP;FLT3LG;MYMX;NFATC2;NPHS1;PLEKHO1;RAPGEF3;RIPOR2;TNFSF14;VASH2;WNT1
GO:0098743	cell aggregation	-0.612496	-1.95918	0	0.0289963	20	ACAN;BMPR1B;COL11A1;COL2A1;OTOR;SOX9
GO:0007187	G protein-coupled receptor signaling pathway, coupled to cyclic nucleotide second messenger	0.584582	1.49386	0	0.0298088	249	ABCA1;ADCY3;ADCY4;ADCY5;ADCY7;ADCYAP1;ADGRD1;ADGRE1;ADGRE2;ADGRE3;ADGRE5;ADGRG2;ADGRG3;ADGRG5;ADGRL2;ADGRL4;ADORA2A;ADRA1A;ADRA2A;ADRB2;AKAP13;AKAP5;AVPR2;CALCB;CALCRL;CCL2;CCR1;CCR3;CHGA;CHRM1;CNR1;CNR2;CXCL10;CXCL11;CXCL9;FPR1;FPR2;GNA15;GNAO1;GNG2;GPR26;GPR65;GRK5;GRM7;HRH2;HTR2B;HTR6;INSL3;LGR4;MARCO;MC4R;MRAP;NPY2R;P2RY12;PDE2A;PDE4D;PTGDR;PTGDR2;PTGER1;PTGER2;PTGER4;PTGFR;RAMP3;RGS1;S1PR1;S…
GO:0018212	peptidyl-tyrosine modification	0.572515	1.48022	0	0.0358722	388	ABI3;ADIPOQ;ADRA1A;ADRA2A;ALKAL2;ARRB2;BANK1;BLK;BMX;BST1;BTK;CASS4;CCL5;CD36;CD3E;CD4;CD40;CD74;CD80;CNTRL;CSF1R;CSF2;CSF2RA;CSF2RB;CSK;DYRK2;EFEMP1;ENPP2;EPHA4;EPHA7;EPHB1;EPHB2;FBXW7;FES;FGF7;FGF9;FGFR1OP2;FGR;FLT3;FYN;GHRL;HCK;HCLS1;HGF;ICAM1;IFNG;IFNL1;IGF1;IL12A;IL12B;IL12RB2;IL15;IL18;IL21;IL22RA2;IL23A;IL24;IL3RA;IL5RA;IL6;IL6R;IL7;ITGB2;ITK;JAK2;JAK3;KIT;LCK;LEP;LILRA5;LRP8;LRRK1;LTK;LYN…
GO:0002791	regulation of peptide secretion	0.572125	1.47616	0	0.0375136	461	ACHE;ACVR1C;ADAM8;ADCY5;ADCYAP1;ADORA2A;ADRA2A;AIM2;BANK1;BLK;BMP6;BTN2A2;C1QTNF4;CACNA1C;CACNA1E;CARD16;CARD17;CARD8;CASP1;CCL19;CCL3;CCL5;CCR7;CD14;CD2;CD200;CD200R1;CD22;CD244;CD274;CD34;CD38;CD40;CD40LG;CD74;CHD7;CHGA;CIDEA;CLEC4E;CLEC6A;CLEC9A;CNR1;CRHBP;CRLF2;CRTAM;CSF1R;CX3CL1;DDX58;DOC2B;DPP4;F2R;FAM3D;FCGR2B;FCN1;FERMT1;FFAR2;FFAR4;FGR;FOXP3;GBP1;GHRL;GIPR;GPAM;GPLD1;GSDMD;HAVCR2;HCAR2;H…
GO:0098760	response to interleukin-7	0.640586	1.45872	0.0173536	0.0467824	30	BTK;CRLF2;IL2RG;IL7;IL7R;JAK3;SOCS1;STAT5A;STAT5B
GO:0097006	regulation of plasma lipoprotein particle levels	0.583821	1.45713	0.00202224	0.0470085	85	ABCA1;ABCA7;ABCG1;ADIPOQ;ALB;AMN;APOBR;APOC1;APOC2;APOC4;APOE;CD36;CETP;CSK;CUBN;DGAT2;EHD1;GPIHBP1;GPLD1;LIPA;LIPC;LIPG;LPL;MPO;MYLIP;PLA2G2A;PLA2G7;PLAGL2;PLTP;SCARB1;SOAT1;SOAT2
GO:0071825	protein-lipid complex subunit organization	0.605918	1.45716	0.0123839	0.0473697	48	ABCA1;ABCA7;ABCG1;ALB;APOC1;APOC2;APOC4;APOE;BIN1;CETP;LIPC;LIPG;LPL;MPO;PLA2G2A;PLA2G7;PLAGL2;PLTP;SCARB1;SOAT1;SOAT2
GO:0033028	myeloid cell apoptotic process	0.629127	1.45257	0.031881	0.0497627	33	ADIPOQ;BCL2;CCL5;CCR5;CXCR2;FCER1G;HCAR2;IL6;IRF7;MEF2C;NOD2;PIK3CD
GO:0032602	chemokine production	0.586663	1.45181	0.00403633	0.049811	79	ACKR1;ADCYAP1;ADIPOQ;AGER;CD74;CSF1R;EIF2AK2;ELANE;FFAR2;HAVCR2;IL10;IL18;IL1B;IL1RL1;IL33;IL6;IL6R;IL7;LGALS9;LPL;MBP;MCOLN2;MEFV;TLR2;TLR4;TLR7;TLR9;TNF
GO:0010257	NADH dehydrogenase complex assembly	-0.462082	-1.77627	0	0.0498141	58	BCS1L;COA1;ECSIT;NDUFA10;NDUFA11;NDUFA13;NDUFA2;NDUFA5;NDUFA6;NDUFA7;NDUFA8;NDUFAB1;NDUFAF2;NDUFAF5;NDUFAF8;NDUFB10;NDUFB2;NDUFB3;NDUFB4;NDUFB5;NDUFB7;NDUFB9;NDUFC1;NDUFC2;NDUFS1;NDUFS4;NDUFS5;NDUFS6;NDUFS7;NDUFS8;NDUFV2;TIMMDC1
